# Supplementary material for: Molecular determinants and mechanism for antibody cocktail preventing SARS-CoV-2 escape
Source: Nat Commun. 2021 Jan 20;12:469. doi: 10.1038/s41467-020-20789-7 (PMC7817669; doi:10.1038/s41467-020-20789-7)
Supplement: Supplementary file 3 — Source Data [file 41467_2020_20789_MOESM3_ESM.xlsx]

## Sheet: Fig 1b,c,d
	OD450nm								OD450nm								Neutralization (%)
	sCoV2-RBD			sCoV-RBD					sCoV2-spike			sCoV-spike
01	2.9125	2.8043	2.7454	0.1458	0.1456	0.1597		01	1.9857	1.9328	1.9111	0.0548	0.0552	0.055		01	80.6	78.1	81.6
02	2.6904	2.6921	2.4188	0.1549	0.1455	0.1502		02	2.3276	2.3443	2.292	0.0648	0.0652	0.065		02	75.1	71	74.5
03	2.708	2.6958	2.5285	0.171	0.1817	0.1722		03	2.2559	2.1305	2.1985	0.066	0.0665	0.06		03	52.1	52.8	41.2
04	1.4531	1.6483	1.8942	0.0895	0.1084	0.0998		04	0.4255	0.6004	0.5716	0.0628	0.0622	0.0643		04	61.6	55	67.2
05	1.6384	2.1261	1.9468	0.1255	0.1325	0.14		05	1.2533	1.2702	1.3574	0.0521	0.0524	0.0523		05	40.6	48.7	31.9
06	2.0063	1.9636	1.6984	0.1121	0.1114	0.1198		06	1.2303	1.2396	1.2532	0.0616	0.0619	0.0618		06	97.1	95.9	96.6
09	1.2521	1.2497	1.2758	0.1154	0.1086	0.099		09	0.4677	0.4911	0.515	0.0604	0.0599	0.0618		09	98.8	98	98.4
11	1.3326	1.4369	1.3902	0.0944	0.102	0.0973		11	0.7242	0.7616	0.7224	0.0627	0.0632	0.057		11	34	23.5	41.9
12	2.2304	2.3881	2.1909	1.9548	1.9758	1.806		12	0.8088	0.8663	0.8694	1.5514	1.6462	1.5774		12	12.6	28.6	27.7
13	2.7169	2.4932	2.6187	0.1362	0.1264	0.1279		13	2.3287	2.244	2.2917	0.0603	0.0607	0.0605		13	62.1	64.9	53.8
14	2.0286	2.1587	1.7932	0.0999	0.0978	0.0915		14	1.1088	1.2676	1.0539	0.0568	0.0558	0.0538		14	99.2	99.4	99.3
15	1.7071	1.5006	1.8753	0.0957	0.0964	0.0921		15	0.9683	0.8968	1.0795	0.0668	0.0658	0.0638		15	90.7	94.1	92.5
16	1.5936	1.5244	1.5841	0.1039	0.0992	0.0953		16	0.592	0.5704	0.5817	0.0681	0.0671	0.065		16	95.6	96	96.3
17	2.3426	2.3788	2.2955	0.1136	0.1217	0.1021		17	1.7132	1.7482	1.7679	0.0614	0.0619	0.0559		17	90.5	84.9	84.5
18	2.4738	2.2916	2.3493	0.1281	0.1212	0.114		18	1.775	1.7157	1.8615	0.054	0.053	0.0511		18	89.2	80.2	84.9
19	2.4791	2.5385	2.2697	0.1122	0.1005	0.0897		19	0.9539	0.9515	0.9688	0.0549	0.0543	0.0564		19	12.2	23.6	18.8
20	1.9419	1.9114	1.6502	1.3514	1.4575	1.4101		20	0.32	0.3517	0.3633	1.8514	1.8901	1.892		20	29.2	25.1	16.1
22	2.3345	2.5726	2.0392	0.0974	0.1025	0.0979		22	1.1491	1.2185	1.3116	0.0635	0.0625	0.0606		22	30.4	30.8	24.8
23	2.1676	2.0294	2.2872	0.0937	0.0937	0.0962		23	1.4619	1.4886	1.6391	0.0647	0.0637	0.0618		23	23.9	25.3	19.9
24	0.3579	0.3404	0.3294	0.0993	0.095	0.0955		24	0.1598	0.1684	0.1649	0.0529	0.0519	0.0501		24	76.4	76.1	68.4
25	2.0702	1.9175	2.0556	0.1044	0.1005	0.0988		25	1.2297	1.2612	1.2035	0.0622	0.0613	0.0594		25	92	90	90.3
26	2.531	2.6671	2.3864	0.0953	0.0968	0.0909		26	1.5721	1.8166	1.6922	0.0634	0.0625	0.0605		26	91.3	93.9	93.1
27	0.5389	0.5236	0.5747	0.094	0.0947	0.0954		27	0.2386	0.2264	0.2629	0.0534	0.0557	0.0594		27	56.5	34.8	36.5
28	0.251	0.2384	0.2292	0.1002	0.0966	0.0951		28	0.2251	0.22	0.2177	0.0634	0.0657	0.0694		28	1.8	4.2	6.7
29	2.3724	2.17	2.3703	0.1045	0.0981	0.1112		29	1.2919	1.133	1.2682	0.0661	0.0655	0.0677		29	76.8	81.1	73.5
31	0.279	0.252	/	0.102	0.0931	/		31	0.2774	0.2801	/	0.0646	0.067	0.0707		31	7.7	11.7	30
32	1.3473	1.2931	1.3874	0.1056	0.1099	0.1002		32	0.5399	0.4783	0.523	0.0522	0.0516	0.0536		32	9.1	28.7	19.9
33	1.5326	1.3688	1.1475	0.097	0.0958	0.0948		33	0.4356	0.4348	0.451	0.0617	0.0611	0.0631		33	7	14.3	10.2
34	1.5484	1.6034	/	0.0938	0.0929	/		34	0.8087	0.6582	/	0.0507	0.0529	0.0564		34	74.2	63.4	62.9
35	0.3948	0.4229	0.4457	0.0957	0.096	0.0942		35	0.2243	0.2123	0.195	0.0602	0.0624	0.0659		35	47.8	41.8	35.3
IgG1	0.0774	0.09	0.0894	0.1035	0.1158	0.108		IgG1	0.0759	0.0636	0.069	0.0572	0.0562	0.0737		IgG1	-1.5	2.2	-5.2

## Sheet: Fig 2a. sFig.3a,4e
	% neutralization
Concentration (log μg/ml)	CoV2-01		CoV2-15		CoV2-17		CoV2-18		CoV2-25		CoV2-29		CoV2-06		CoV2-09		CoV2-14		CoV2-16		CoV2-26		CoV2-12
1.30103	94.91	90.21	98.43	97.7	93.33	94.76	92.04	94	99.46	100	99.02	98.35	99.53	98.15	99.51	96.58	99.88	99.73	99.66	97.61	98.68	98.5	46.67	54.96
1	60.96	75.38	86.5	95.33	84.33	83.26	85.82	92.57	92.93	91.93	96.99	97.53	97.78	96.33	96.1	94.56	95.96	99.27	97.15	91.78	99	97.92	39.38	26.54
0.69897	54.62	49.88	70.22	79.36	91.38	75.12	73.19	68.1	87.84	78.3	70.14	81.18	96.56	98.01	91.93	92.78	95.63	98.55	96.12	99.43	94.92	95.42	8.02	-20.76
0.39794	11.22	29.1	68.42	74.17	48.28	48.08	60.11	68.86	73.97	62.85	82.51	60.03	96.84	97.16	79.49	88.7	90.97	91.8	90.98	98.18	90.06	84.58	-8.11	-13.93
0.09691	12.26	21.56	55.67	48.17	16.19	19.55	30.1	36.29	46.42	60.94	70.71	53.43	93.13	95.6	49.36	79.62	88.97	96.98	70.78	74.19	89.53	83	12.65	-15.83
-0.20412	-15.15	12.05	44.59	25.08	17.84	13.66	34.03	44.57	43.74	46.18	20.99	57.42	85.16	85.49	62.43	61.4	81.68	54.84	32.48	42.83	76.63	66.33	-37.41	-39.17
-0.50515	2.68	26.67	16.34	17.57	27.51	1.4	-36.6	-2.76	-20.66	1.74	0.33	3.57	69.46	73.61	18.85	2.24	20.39	29.62	32.42	-28.11	49.55	29	14.95	-29.92
-0.80618	-19.7	12.69	28.34	7.41	12.59	-0.19	-13.63	-8.48	2.33	-8.42	4.8	-5.63	56.97	55.41	24.73	16.91	33.09	13.15	4.57	-16.44	13.17	14.67	-0.47	-20.4
-1.10721	-2.45	6.74	1.89	20.56	-0.9	-4.96	-8.51	-16.76	-20.39	9.29	-33.6	11.13	34.36	19.6	11.28	13.76	-40.22	-18.13	-1.54	-20.1	-27.08	-0.75	-31.88	9.93
-3	0	0	0	0	0	0	0	0	0	0	0	0	0	0	0	0	0	0	0	0	0	0	0	0
Antibody	NT50 (95%CI),μg/ml
CoV2-01	5.174 (3.901-6.872)
CoV2-06	0.148 (0.1336-0.1632)
CoV2-09	0.6606 (0.4987 -0.8735)
CoV2-12	18.17 (11.58-49.58)
CoV2-14	0.4587 (0.3473-0.6063)
CoV2-15	1.15 (0.9115-1.447)
CoV2-16	0.8183 (0.6454-1.047)
CoV2-17	2.487 (2.015-3.059)
CoV2-18	1.931 (1.294-2.937)
CoV2-25	1.237 (0.8931-1.737)
CoV2-26	0.4139 (0.3383-0.5119)
CoV2-29	1.133 (0.7852-1.674)

## Sheet: Fig 2b, sFig.3b
	CoV2-06						CoV2-09								CoV2-14								CoV2-16								CoV2-26								CoV2-01						CoV2-15
Time (s)	300	100	33.33333	11.11111	3.703704		300	100	33.33333	11.11111	3.703704	1.234568	0.411523		300	100	33.33333	11.11111	3.703704	1.234568	0.411523		300	100	33.33333	11.11111	3.703704	1.234568	0.411523		300	100	33.33333	11.11111	3.703704	1.234568	0.411523		300	100	33.33333	11.11111	3.703704		300	100	33.33333	11.11111	3.703704
0	0	0	0	0	0		0.010274	0.021927	0.008276	0.000829	-0.00544	-0.00942	-0.0052		-0.00894	-0.00055	0.002259	-0.00221	-0.00108	-0.00475	-0.00249		0.011903	0.022318	0.00699	-0.00229	-0.00627	-0.00747	-0.00105		-0.01831	-0.00067	-0.00315	-0.00868	-0.01151	-0.01015	-0.0108		0	0	0	0	0		0.005845	0.010174	0.005758	0.002778	-0.00744
0.2	0.004122	0.00175	0.000571	0.000352	0.000295		0.017336	0.024016	0.009086	0.000987	-0.00475	-0.01003	-0.00386		0.000377	0.002359	0.003657	-0.00173	-0.00052	-0.00384	-0.00223		0.018522	0.024672	0.007398	-0.00198	-0.00662	-0.00741	-0.0009		-0.00915	0.002521	-0.00145	-0.00824	-0.01034	-0.00948	-0.01031		0.005783	0.001918	0.00158	0.000253	0.00061		0.012957	0.012709	0.006292	0.00314	-0.00715
0.4	0.008877	0.003916	0.000846	0.000565	-8.9e-05		0.02536	0.026932	0.010628	0.001124	-0.00396	-0.0101	-0.00241		0.011645	0.006066	0.004897	-0.00105	-0.0002	-0.00347	-0.00116		0.026436	0.02747	0.008029	-0.00164	-0.00659	-0.0076	-0.00097		0.002101	0.006917	0.000616	-0.00794	-0.00891	-0.00856	-0.0104		0.01214	0.004584	0.003531	0.000974	0.001767		0.022513	0.015873	0.007569	0.004095	-0.00668
0.6	0.014899	0.006079	0.00156	0.001067	0.000359		0.034993	0.0301	0.012002	0.001473	-0.00301	-0.01031	-0.00133		0.025104	0.010579	0.006768	-0.00021	0.000261	-0.00263	-0.00065		0.03563	0.030564	0.008706	-0.00106	-0.0067	-0.00781	-0.00044		0.014036	0.011308	0.002543	-0.00762	-0.00778	-0.00822	-0.0098		0.019655	0.006932	0.005477	0.001385	0.002591		0.032799	0.019381	0.009078	0.004875	-0.00634
0.8	0.021211	0.008437	0.001701	0.001294	0.000624		0.046283	0.033851	0.013262	0.001994	-0.00217	-0.01079	0.000228		0.039682	0.01538	0.008574	0.00064	0.000984	-0.00196	0.000545		0.045599	0.033962	0.009381	-0.00122	-0.00702	-0.00828	-0.00036		0.028	0.016002	0.004633	-0.00753	-0.00663	-0.00771	-0.00978		0.027658	0.009271	0.006582	0.001513	0.003055		0.044909	0.024007	0.010967	0.005937	-0.00554
1	0.028714	0.010979	0.002113	0.001824	0.001161		0.058528	0.038491	0.015043	0.002613	-0.00091	-0.01055	0.001348		0.055986	0.020617	0.010802	0.001575	0.001814	-0.00138	0.001541		0.05727	0.038522	0.010658	-0.00073	-0.00699	-0.00771	-0.0007		0.042473	0.021336	0.006818	-0.00711	-0.00554	-0.00734	-0.00983		0.03587	0.011681	0.008023	0.001695	0.003371		0.057526	0.028161	0.01218	0.006561	-0.00517
1.2	0.03637	0.013398	0.002967	0.00232	0.001494		0.071766	0.043104	0.01673	0.003283	-1.7e-05	-0.01043	0.001849		0.07324	0.026955	0.013483	0.002212	0.002886	-0.00057	0.002496		0.069965	0.042949	0.011835	-3.3e-05	-0.00679	-0.00768	-0.00061		0.058176	0.027308	0.009097	-0.0069	-0.00456	-0.00722	-0.00962		0.045555	0.014542	0.009108	0.001718	0.003584		0.07131	0.033016	0.014267	0.007542	-0.00431
1.4	0.044181	0.015866	0.003318	0.002672	0.002037		0.085184	0.047524	0.018196	0.003754	0.000966	-0.0109	0.002885		0.091038	0.033417	0.015607	0.003016	0.003661	-2.6e-05	0.003273		0.082354	0.047735	0.012933	-0.00034	-0.00672	-0.0078	-0.00101		0.07432	0.032919	0.011107	-0.00646	-0.00386	-0.00706	-0.00935		0.055204	0.017912	0.010394	0.002005	0.003885		0.085316	0.037495	0.015904	0.008241	-0.00379
1.6	0.052544	0.018258	0.003338	0.002879	0.002513		0.098967	0.052269	0.020034	0.004385	0.0013	-0.01095	0.002756		0.10902	0.039664	0.017824	0.003877	0.004096	0.000161	0.004139		0.095223	0.052141	0.014387	0.000132	-0.00666	-0.00805	-0.00132		0.090767	0.038701	0.013497	-0.00554	-0.00304	-0.00652	-0.00913		0.064529	0.020945	0.01183	0.002295	0.004245		0.099389	0.04202	0.017286	0.009071	-0.00378
1.8	0.060735	0.020486	0.003677	0.0031	0.002644		0.112954	0.057333	0.021924	0.005263	0.002137	-0.0108	0.003244		0.126527	0.046269	0.019873	0.004693	0.004956	9.83e-05	0.004257		0.107461	0.056347	0.015814	0.000273	-0.00628	-0.00831	-0.00131		0.107113	0.043949	0.015616	-0.00494	-0.00234	-0.00652	-0.00887		0.073788	0.02413	0.012653	0.003074	0.004847		0.114063	0.04667	0.019158	0.0095	-0.00354
2	0.068867	0.02287	0.004441	0.003423	0.002957		0.126201	0.061614	0.022805	0.005386	0.002053	-0.011	0.003219		0.143433	0.053248	0.022248	0.005663	0.005688	0.000128	0.004434		0.119575	0.060603	0.017212	0.000645	-0.00625	-0.00867	-0.00225		0.122108	0.049169	0.017083	-0.00481	-0.0023	-0.00679	-0.00937		0.082294	0.027458	0.013696	0.003676	0.005508		0.127523	0.051291	0.020739	0.009515	-0.00314
2.2	0.076367	0.024317	0.004114	0.003115	0.002983		0.139347	0.066226	0.024564	0.005713	0.001857	-0.01063	0.002161		0.158691	0.059766	0.024136	0.006234	0.00624	-3.2e-05	0.004515		0.130486	0.064693	0.01884	0.001166	-0.00568	-0.00849	-0.00269		0.136008	0.054027	0.018145	-0.00429	-0.00274	-0.00708	-0.00957		0.090729	0.030458	0.014974	0.004746	0.005978		0.140699	0.056077	0.02226	0.009939	-0.00251
2.4	0.083319	0.025423	0.004138	0.002252	0.002468		0.149889	0.070158	0.025304	0.005454	0.001304	-0.01123	0.001755		0.173306	0.065808	0.02579	0.006988	0.006253	1.82e-05	0.004822		0.14172	0.068785	0.020385	0.001574	-0.00506	-0.00874	-0.00185		0.150019	0.058163	0.019216	-0.00431	-0.00259	-0.00762	-0.01032		0.097364	0.033229	0.01561	0.004884	0.006245		0.153145	0.061062	0.023793	0.01026	-0.00253
2.6	0.09067	0.027301	0.004819	0.002132	0.002373		0.162198	0.074174	0.026208	0.005906	0.001163	-0.0117	0.000751		0.188426	0.072149	0.02743	0.007832	0.006567	-8.5e-07	0.005129		0.153109	0.072913	0.022252	0.002761	-0.00452	-0.00854	-0.00153		0.163195	0.062649	0.020716	-0.00415	-0.00222	-0.00791	-0.0101		0.103934	0.035162	0.0167	0.004354	0.005803		0.165842	0.065562	0.025241	0.010731	-0.00237
2.8	0.09824	0.029974	0.006274	0.002366	0.002399		0.173364	0.078	0.027594	0.006317	0.001225	-0.012	0.000738		0.202137	0.077669	0.02946	0.008466	0.007372	-0.0002	0.00545		0.163934	0.076308	0.023608	0.00343	-0.00442	-0.00893	-0.00085		0.176774	0.067583	0.021826	-0.00395	-0.00178	-0.00768	-0.01029		0.109486	0.03813	0.017926	0.005294	0.006308		0.177981	0.070205	0.027114	0.011367	-0.00206
3	0.10592	0.03226	0.007308	0.002456	0.002585		0.185203	0.082335	0.028907	0.006815	0.00159	-0.01176	0.001206		0.215683	0.083066	0.031088	0.008729	0.007879	-0.00053	0.004117		0.175119	0.080518	0.024898	0.004523	-0.00423	-0.00874	-0.00037		0.189067	0.072146	0.02308	-0.00303	-0.00157	-0.00802	-0.01027		0.115355	0.040691	0.019127	0.005545	0.006345		0.190411	0.074947	0.028406	0.011712	-0.00191
3.2	0.113859	0.034596	0.008997	0.002715	0.003455		0.196577	0.08595	0.02987	0.007405	0.001328	-0.01164	-0.00056		0.229548	0.088963	0.033494	0.009811	0.00883	-0.00037	0.004171		0.185824	0.084953	0.026291	0.00534	-0.00351	-0.00828	-0.00085		0.201302	0.076332	0.024783	-0.00281	-0.0018	-0.00762	-0.01058		0.121642	0.043265	0.020337	0.006438	0.006357		0.202206	0.078909	0.029506	0.012433	-0.00178
3.4	0.121765	0.037533	0.010368	0.00264	0.00442		0.207355	0.090391	0.031344	0.007609	0.001153	-0.01101	-0.0006		0.242527	0.09404	0.035344	0.010915	0.009377	-0.00052	0.004503		0.196672	0.088682	0.027771	0.006199	-0.00346	-0.00805	0.000338		0.212741	0.080263	0.025757	-0.00272	-0.00236	-0.00786	-0.01146		0.126853	0.045419	0.020988	0.006914	0.006619		0.213775	0.08316	0.030911	0.012552	-0.0016
3.6	0.128875	0.039203	0.011599	0.002598	0.004976		0.219002	0.094436	0.032515	0.008395	0.000972	-0.01056	-0.00056		0.255409	0.09938	0.037249	0.011555	0.010094	-0.00022	0.004442		0.206689	0.092625	0.029089	0.006631	-0.00344	-0.00788	0.000645		0.223814	0.084351	0.026974	-0.00154	-0.0023	-0.00826	-0.01054		0.132868	0.047955	0.021692	0.006924	0.006615		0.225944	0.087871	0.0322	0.01255	-0.00177
3.8	0.136069	0.04142	0.01246	0.003231	0.004811		0.229711	0.098407	0.033394	0.00905	0.000838	-0.0104	-0.00034		0.267044	0.104534	0.039134	0.012228	0.010524	9.44e-05	0.005443		0.216426	0.09645	0.030329	0.007449	-0.00293	-0.0075	0.001128		0.235754	0.089131	0.029011	-0.00094	-0.00239	-0.00792	-0.00983		0.138009	0.050392	0.022653	0.008037	0.00684		0.237387	0.092377	0.033047	0.012499	-0.00196
4	0.143285	0.043593	0.013577	0.003724	0.004928		0.239959	0.102081	0.034065	0.009052	0.000317	-0.01073	-0.00067		0.278948	0.110537	0.041532	0.013741	0.010955	0.000486	0.006048		0.226461	0.100331	0.031589	0.008387	-0.00253	-0.00677	0.001156		0.246853	0.093517	0.030457	-0.00024	-0.0023	-0.00778	-0.00942		0.143558	0.051923	0.023504	0.0081	0.006652		0.248847	0.09706	0.034204	0.012962	-0.00172
4.2	0.150457	0.045734	0.014764	0.003824	0.004839		0.250475	0.106081	0.035183	0.009365	0.000116	-0.01102	-0.00103		0.290165	0.116193	0.043681	0.014303	0.011803	0.000637	0.005378		0.235596	0.103939	0.033149	0.009178	-0.00203	-0.00624	0.001457		0.25833	0.098175	0.03198	0.000791	-0.00163	-0.00725	-0.00882		0.149148	0.054407	0.024838	0.009188	0.006887		0.259931	0.101403	0.035428	0.013446	-0.00119
4.4	0.157211	0.048115	0.015151	0.0039	0.004383		0.260814	0.110193	0.036371	0.009875	0.000101	-0.01076	-0.00042		0.301618	0.121668	0.045404	0.015512	0.012159	0.000815	0.006828		0.245484	0.107563	0.034678	0.0099	-0.00184	-0.00601	0.001022		0.270101	0.103159	0.033597	0.001513	-0.00087	-0.00653	-0.00908		0.153614	0.056162	0.025805	0.00983	0.007414		0.271746	0.105978	0.036594	0.01432	-0.00083
4.6	0.165188	0.050256	0.015438	0.004038	0.005214		0.271235	0.114451	0.037631	0.010452	0.00042	-0.01066	-0.00035		0.313322	0.127088	0.047801	0.016956	0.01263	0.001658	0.007018		0.254926	0.111201	0.035955	0.01098	-0.00149	-0.00555	0.00208		0.280259	0.107521	0.035045	0.002082	-0.00105	-0.0063	-0.00842		0.158624	0.05687	0.025294	0.009088	0.006654		0.282969	0.11096	0.038178	0.014746	-0.00047
4.8	0.17199	0.052132	0.015664	0.004097	0.005259		0.281932	0.118434	0.038868	0.010979	0.001053	-0.01091	0.000345		0.323765	0.132173	0.049893	0.017747	0.013479	0.002406	0.00768		0.26436	0.115217	0.037175	0.011718	-0.00114	-0.00501	0.002403		0.291385	0.11151	0.036231	0.002527	-0.00103	-0.00623	-0.00848		0.163337	0.058278	0.02462	0.008605	0.00649		0.294093	0.115683	0.039842	0.015845	0.000392
5	0.179014	0.054014	0.016172	0.004383	0.00518		0.292259	0.122843	0.040753	0.011423	0.001936	-0.01023	0.000698		0.335187	0.137268	0.052301	0.01891	0.013912	0.003075	0.007635		0.274952	0.119429	0.038847	0.013002	-0.00033	-0.00349	0.002044		0.301373	0.11645	0.037607	0.002883	-0.00037	-0.00605	-0.00836		0.16794	0.059843	0.025288	0.008351	0.006353		0.30439	0.119264	0.040776	0.016204	0.00017
5.2	0.185651	0.055485	0.015896	0.003744	0.005022		0.302514	0.126299	0.042143	0.011499	0.001883	-0.01071	0.00016		0.346126	0.142873	0.054681	0.019356	0.014523	0.003645	0.008177		0.283875	0.122163	0.039092	0.012785	-0.00032	-0.00413	0.001947		0.312035	0.121376	0.039548	0.003644	1.63e-05	-0.00575	-0.00745		0.173828	0.061733	0.025533	0.008528	0.006482		0.314784	0.123547	0.042365	0.016826	0.000691
5.4	0.192478	0.057769	0.015802	0.003848	0.005184		0.311578	0.128876	0.043161	0.011411	0.001629	-0.01147	0.0006		0.356275	0.147795	0.056183	0.020128	0.014265	0.003999	0.007639		0.292274	0.125453	0.039961	0.01246	-0.0002	-0.00359	0.001106		0.321947	0.12513	0.04057	0.004502	-0.0002	-0.00576	-0.00694		0.177881	0.063341	0.025844	0.008841	0.00667		0.32479	0.12751	0.043578	0.017314	0.000639
5.6	0.199358	0.059613	0.015505	0.003376	0.004682		0.321587	0.132333	0.044995	0.012164	0.001393	-0.01126	0.000607		0.366094	0.15227	0.057779	0.02027	0.013666	0.003613	0.007392		0.300319	0.128159	0.040644	0.013091	-0.00051	-0.00374	0.001055		0.332025	0.129257	0.042268	0.005326	0.000347	-0.00489	-0.00662		0.181879	0.064945	0.026263	0.008968	0.0069		0.334329	0.131438	0.044932	0.017656	0.000344
5.8	0.205736	0.060588	0.015307	0.002964	0.003829		0.331139	0.135939	0.046326	0.01247	0.001673	-0.01149	0.000682		0.376029	0.157575	0.059494	0.020792	0.014023	0.003537	0.006915		0.308267	0.131001	0.041249	0.012935	-0.00067	-0.00407	0.000539		0.34185	0.133188	0.04332	0.005407	0.000634	-0.00535	-0.00703		0.185777	0.066619	0.026029	0.009113	0.007249		0.344434	0.135388	0.046734	0.018031	0.000759
6	0.211998	0.061916	0.014826	0.002322	0.003021		0.34032	0.138808	0.046735	0.012401	0.001251	-0.01173	0.000516		0.386166	0.163019	0.061512	0.021184	0.013777	0.00441	0.006096		0.31644	0.134188	0.041841	0.013742	-0.00115	-0.00434	-0.00028		0.35143	0.137293	0.044397	0.005977	0.000782	-0.00514	-0.00723		0.189511	0.068278	0.026314	0.008447	0.00676		0.354241	0.139989	0.048252	0.018669	0.001175
6.2	0.218523	0.062881	0.014102	0.001428	0.001832		0.350165	0.14294	0.048543	0.013013	0.001442	-0.01133	-0.00042		0.395574	0.167903	0.062881	0.021404	0.013391	0.003892	0.006035		0.324393	0.137225	0.042606	0.014262	-0.00107	-0.00457	0.000176		0.360785	0.14143	0.045602	0.006753	0.000875	-0.0049	-0.00697		0.193161	0.069808	0.026803	0.008185	0.006171		0.363794	0.144314	0.049435	0.019674	0.001243
6.4	0.22554	0.064662	0.013844	0.001161	0.000961		0.358349	0.14584	0.049051	0.013002	0.001464	-0.01171	-0.00074		0.404467	0.172869	0.064404	0.021806	0.012932	0.003872	0.00547		0.33224	0.139443	0.043287	0.014386	-0.00155	-0.00554	0.00052		0.370597	0.145381	0.04717	0.007306	0.001361	-0.00446	-0.0068		0.195288	0.071009	0.02683	0.007335	0.005383		0.373026	0.148502	0.051159	0.02052	0.000886
6.6	0.232461	0.066754	0.014492	0.001566	0.001362		0.368407	0.149137	0.050042	0.013738	0.001869	-0.01169	-0.00045		0.414215	0.178007	0.066226	0.022231	0.012799	0.003435	0.004427		0.339536	0.141753	0.043851	0.014753	-0.00172	-0.00585	0.000243		0.379218	0.149316	0.048603	0.00806	0.001378	-0.00429	-0.00541		0.199361	0.072278	0.027311	0.006984	0.005175		0.382293	0.152328	0.052796	0.021877	0.000818
6.8	0.23933	0.068713	0.014757	0.001577	0.001519		0.377493	0.153083	0.051928	0.014293	0.003132	-0.01076	0.000314		0.422845	0.182542	0.068064	0.022747	0.013085	0.003134	0.004519		0.347487	0.14454	0.044602	0.014432	-0.00216	-0.00606	-0.00012		0.388311	0.15396	0.049872	0.008839	0.001303	-0.00377	-0.00522		0.202141	0.073821	0.028022	0.007583	0.005558		0.391531	0.155686	0.054206	0.022221	0.000753
7	0.246564	0.070832	0.015578	0.00216	0.002411		0.386964	0.1569	0.053271	0.015003	0.003876	-0.00993	8.12e-05		0.432193	0.187225	0.069808	0.023196	0.013326	0.002878	0.00398		0.355408	0.147188	0.045218	0.014865	-0.00235	-0.00643	-1.4e-05		0.396206	0.157822	0.051355	0.009164	0.001572	-0.00349	-0.00505		0.205893	0.07548	0.028818	0.007914	0.005651		0.40024	0.159279	0.054786	0.022505	0.000701
7.2	0.253172	0.072123	0.015854	0.001789	0.00252		0.396224	0.159971	0.05458	0.016503	0.003884	-0.00953	-0.00065		0.441447	0.191621	0.071346	0.024121	0.013919	0.002727	0.003755		0.363075	0.150731	0.046906	0.01536	-0.00212	-0.00588	0.000504		0.404204	0.161195	0.052578	0.009174	0.001526	-0.00332	-0.00526		0.209555	0.076993	0.029053	0.008237	0.005536		0.409751	0.163494	0.056591	0.023644	0.000851
7.4	0.259865	0.074434	0.016341	0.001675	0.002906		0.405282	0.163717	0.056266	0.017324	0.004742	-0.00852	9.71e-05		0.450719	0.195488	0.072764	0.025259	0.01395	0.002226	0.004065		0.371068	0.153659	0.048395	0.015489	-0.00235	-0.00601	0.000745		0.411856	0.16458	0.053603	0.00946	0.001535	-0.00356	-0.00606		0.212929	0.07872	0.030128	0.008327	0.005627		0.417968	0.167041	0.05759	0.023802	0.001127
7.6	0.266758	0.076061	0.017166	0.002461	0.003449		0.414635	0.167791	0.057256	0.018335	0.005406	-0.00782	-0.00015		0.459294	0.200002	0.074238	0.024994	0.013919	0.002184	0.003195		0.377665	0.156222	0.048849	0.015681	-0.00183	-0.00625	0.001263		0.419953	0.168647	0.055667	0.010398	0.001983	-0.00326	-0.00494		0.217117	0.080529	0.031278	0.008853	0.005355		0.426591	0.171444	0.059036	0.023924	0.001151
7.8	0.273107	0.078623	0.018459	0.003118	0.004326		0.422847	0.171066	0.058479	0.018877	0.005768	-0.00811	0.000119		0.467551	0.204891	0.075759	0.025813	0.01446	0.002029	0.004443		0.385258	0.159693	0.050579	0.016483	-0.00152	-0.00534	0.000568		0.428222	0.172786	0.057522	0.011046	0.002173	-0.00318	-0.00483		0.220206	0.081626	0.03165	0.009558	0.005172		0.435576	0.175728	0.060866	0.024763	0.001939
8	0.280015	0.081253	0.018982	0.003261	0.004664		0.432191	0.175458	0.060886	0.020059	0.006813	-0.00678	0.000608		0.476005	0.209297	0.077189	0.026675	0.014709	0.001439	0.004325		0.392755	0.162995	0.052501	0.017187	-0.00109	-0.00432	0.00071		0.436023	0.176762	0.059146	0.011847	0.003074	-0.00269	-0.00535		0.224103	0.082018	0.032283	0.009508	0.004953		0.445036	0.179939	0.062844	0.025816	0.002809
8.2	0.286892	0.083804	0.02073	0.004514	0.006233		0.441343	0.179253	0.062476	0.021123	0.007354	-0.0062	0.000737		0.484674	0.213649	0.078896	0.027388	0.015801	0.001606	0.004663		0.399244	0.165476	0.053635	0.01747	-0.00079	-0.00486	0.002025		0.444033	0.180532	0.060378	0.012549	0.00351	-0.00229	-0.00538		0.22823	0.083605	0.032382	0.010827	0.004987		0.45408	0.184225	0.064337	0.026406	0.002982
8.4	0.293697	0.085997	0.021141	0.004773	0.006793		0.44962	0.182357	0.063591	0.021467	0.007762	-0.00617	0.002022		0.492224	0.217728	0.080475	0.02857	0.01597	0.001874	0.005605		0.40673	0.16842	0.055233	0.017893	-0.00048	-0.00434	0.001604		0.4516	0.183778	0.06145	0.012283	0.003779	-0.00231	-0.0063		0.231283	0.084705	0.033287	0.011164	0.005971		0.462195	0.187957	0.065252	0.026781	0.00331
8.6	0.301521	0.088469	0.022214	0.005356	0.007454		0.457705	0.185024	0.064657	0.021388	0.007778	-0.00641	0.001444		0.500262	0.221862	0.082448	0.029445	0.016159	0.002038	0.005551		0.413009	0.171168	0.056115	0.018523	0.000347	-0.00385	0.003051		0.458742	0.187831	0.063006	0.012641	0.003934	-0.00184	-0.00615		0.235958	0.08637	0.033806	0.011693	0.006325		0.470472	0.191427	0.066658	0.02743	0.003689
8.8	0.30792	0.090724	0.024127	0.006015	0.007986		0.465779	0.187935	0.065903	0.021273	0.008177	-0.00672	0.001499		0.507627	0.225959	0.084465	0.0299	0.017195	0.0023	0.005758		0.420516	0.173986	0.057329	0.01911	0.001004	-0.00338	0.003584		0.466713	0.19158	0.063885	0.012767	0.004682	-0.00224	-0.00603		0.239738	0.088353	0.03492	0.012606	0.007778		0.478332	0.194944	0.068269	0.02822	0.003875
9	0.31467	0.093047	0.025265	0.006425	0.008272		0.473654	0.19083	0.066463	0.021002	0.007956	-0.00716	0.001715		0.515998	0.230412	0.086277	0.030706	0.017105	0.002399	0.005511		0.427265	0.176146	0.058209	0.018651	0.001124	-0.00337	0.003048		0.473986	0.195723	0.065556	0.01295	0.005607	-0.00222	-0.00538		0.243882	0.089939	0.035901	0.013107	0.008471		0.48614	0.198325	0.069206	0.028357	0.003997
9.2	0.321565	0.095333	0.025756	0.006605	0.008515		0.481342	0.193195	0.067174	0.021205	0.007465	-0.00791	0.000824		0.523557	0.234981	0.088246	0.030822	0.017611	0.002823	0.006118		0.433588	0.178502	0.058714	0.018383	0.001029	-0.00341	0.002981		0.481135	0.198963	0.067204	0.013433	0.005154	-0.00227	-0.00541		0.247991	0.091416	0.036327	0.01395	0.009244		0.493565	0.202071	0.070455	0.028613	0.004393
9.4	0.328705	0.098069	0.027216	0.007769	0.008612		0.487931	0.195164	0.067336	0.021262	0.006317	-0.00873	0.000914		0.530366	0.239213	0.089818	0.031193	0.017169	0.003017	0.005937		0.44075	0.181428	0.060221	0.0193	0.00172	-0.00226	0.003325		0.488188	0.201834	0.067735	0.013274	0.005168	-0.0031	-0.00568		0.251336	0.092619	0.036238	0.014003	0.009512		0.501319	0.205949	0.071991	0.029431	0.005067
9.6	0.334609	0.099433	0.027613	0.007906	0.008364		0.495454	0.197877	0.068051	0.022124	0.006524	-0.00918	0.001371		0.538276	0.243376	0.091903	0.03181	0.017539	0.003564	0.006648		0.446403	0.183542	0.06059	0.019445	0.001578	-0.0027	0.003616		0.495368	0.205417	0.068962	0.013854	0.005837	-0.00273	-0.00529		0.255117	0.094375	0.036586	0.013871	0.00983		0.509174	0.209124	0.072993	0.029863	0.004975
9.8	0.340804	0.100394	0.02761	0.007746	0.007503		0.502083	0.200143	0.068291	0.021698	0.006233	-0.01013	0.000802		0.545888	0.247664	0.094218	0.03292	0.018472	0.003734	0.007845		0.453597	0.186375	0.061758	0.020226	0.001997	-0.00216	0.002989		0.502315	0.208671	0.070018	0.01395	0.006192	-0.00319	-0.00597		0.257944	0.095684	0.036492	0.013526	0.010015		0.516983	0.212097	0.073947	0.030641	0.005634
10	0.346938	0.102758	0.028062	0.007669	0.007217		0.508789	0.202137	0.068365	0.021785	0.005738	-0.01036	0.00111		0.553489	0.251546	0.096008	0.033344	0.018544	0.004308	0.007783		0.459613	0.188737	0.062366	0.021281	0.002259	-0.00238	0.003317		0.509804	0.212027	0.071723	0.015019	0.006962	-0.0026	-0.00481		0.261476	0.096826	0.03664	0.013061	0.009808		0.52449	0.215749	0.075137	0.031186	0.005465
10.2	0.353443	0.1046	0.028769	0.008082	0.007057		0.515953	0.204873	0.068871	0.021937	0.005411	-0.01057	0.001183		0.55993	0.255541	0.097765	0.0339	0.01894	0.004168	0.00842		0.465968	0.191276	0.062872	0.021524	0.002275	-0.00263	0.003445		0.516517	0.214912	0.072658	0.015012	0.006273	-0.00294	-0.00502		0.264145	0.098118	0.037181	0.013099	0.010288		0.530877	0.218524	0.07629	0.031634	0.005441
10.4	0.359451	0.105928	0.028223	0.008118	0.006821		0.52232	0.207355	0.069464	0.022045	0.005632	-0.01052	0.001938		0.566855	0.259439	0.099805	0.034846	0.019233	0.00488	0.008735		0.471475	0.193686	0.063606	0.021629	0.001806	-0.00283	0.003373		0.523153	0.218102	0.074073	0.015344	0.006541	-0.00299	-0.00516		0.266924	0.098843	0.037727	0.012947	0.010491		0.538019	0.22179	0.077685	0.032076	0.005591
10.6	0.365222	0.107343	0.0285	0.008292	0.006265		0.529549	0.210005	0.070392	0.022394	0.005526	-0.0103	0.00211		0.574511	0.2638	0.102208	0.035918	0.019601	0.005688	0.00847		0.477692	0.196112	0.064322	0.021809	0.001985	-0.0032	0.002688		0.529128	0.221533	0.075444	0.016078	0.006211	-0.00331	-0.00482		0.271343	0.099858	0.038145	0.013308	0.010965		0.544694	0.224725	0.078716	0.032522	0.005676
10.8	0.37145	0.10873	0.02884	0.008076	0.005828		0.536434	0.213092	0.071938	0.022769	0.006194	-0.00971	0.002811		0.580918	0.267806	0.103909	0.036732	0.02054	0.006014	0.009194		0.484536	0.199502	0.065376	0.022151	0.002106	-0.00274	0.001277		0.536299	0.225003	0.076907	0.016846	0.006706	-0.00299	-0.00429		0.273691	0.101053	0.038633	0.013799	0.011547		0.551318	0.227863	0.079888	0.033031	0.006507
11	0.378168	0.111043	0.029756	0.008599	0.006012		0.544012	0.215938	0.073017	0.023425	0.00607	-0.00897	0.003175		0.588699	0.271838	0.105993	0.037804	0.021392	0.006144	0.009701		0.490989	0.202401	0.066215	0.022995	0.002447	-0.00247	0.001505		0.541594	0.227915	0.077843	0.016966	0.006899	-0.00252	-0.00454		0.277237	0.102242	0.039219	0.014179	0.011379		0.557645	0.231476	0.081065	0.0338	0.00621
11.2	0.384074	0.11219	0.029853	0.008224	0.005635		0.551467	0.218964	0.074772	0.024374	0.00652	-0.00838	0.003498		0.595472	0.275532	0.107757	0.038851	0.022178	0.006315	0.009638		0.49791	0.205495	0.067555	0.023915	0.002896	-0.00235	0.001526		0.547829	0.230019	0.078891	0.017521	0.006131	-0.00321	-0.00424		0.280986	0.103382	0.038667	0.014476	0.010991		0.564378	0.235441	0.082944	0.034418	0.006799
11.4	0.390016	0.114485	0.030506	0.008386	0.005838		0.558196	0.22245	0.076368	0.024967	0.007516	-0.00772	0.004959		0.602129	0.278977	0.108898	0.039585	0.022443	0.006268	0.00979		0.503848	0.208563	0.068223	0.024728	0.003139	-0.00237	0.001008		0.553606	0.233175	0.07957	0.017998	0.005821	-0.00328	-0.00494		0.283247	0.104655	0.039155	0.014481	0.010471		0.570533	0.238686	0.083934	0.034317	0.006546
11.6	0.396563	0.116609	0.030793	0.008485	0.005961		0.565422	0.22609	0.077633	0.025552	0.007476	-0.00687	0.004895		0.608993	0.283148	0.110388	0.040077	0.023096	0.006968	0.010172		0.509518	0.210797	0.06854	0.025014	0.003094	-0.00259	0.001314		0.55975	0.23576	0.081039	0.018983	0.005838	-0.0032	-0.00425		0.286294	0.104982	0.03943	0.014491	0.010074		0.576894	0.242948	0.085673	0.035076	0.006949
11.8	0.402521	0.118183	0.031249	0.008226	0.006132		0.572877	0.229429	0.079805	0.026962	0.008568	-0.00605	0.006119		0.615236	0.286993	0.111895	0.04166	0.023922	0.007035	0.01136		0.515515	0.213572	0.069876	0.025771	0.003185	-0.00206	0.000968		0.565856	0.238725	0.08158	0.01969	0.006377	-0.00303	-0.00433		0.28878	0.105736	0.039068	0.014574	0.009936		0.583621	0.246487	0.087047	0.035593	0.006928
12	0.40842	0.119552	0.031256	0.007844	0.005807		0.580094	0.232989	0.081833	0.02806	0.009267	-0.00443	0.006733		0.621543	0.290098	0.11312	0.041954	0.023795	0.006701	0.010443		0.520899	0.215983	0.070953	0.02614	0.003872	-0.00197	0.001314		0.571308	0.241203	0.082043	0.020002	0.006935	-0.00327	-0.00412		0.291664	0.10676	0.039331	0.0147	0.009587		0.589956	0.249781	0.088279	0.036055	0.006877
12.2	0.414588	0.121037	0.032162	0.008267	0.006249		0.586946	0.235729	0.082587	0.02842	0.009249	-0.00431	0.006537		0.628028	0.293868	0.114856	0.04267	0.024148	0.006849	0.011193		0.525783	0.217701	0.071177	0.026314	0.002985	-0.00299	0.000862		0.577196	0.243963	0.082868	0.02026	0.00677	-0.00293	-0.0045		0.294142	0.108401	0.04002	0.01555	0.009461		0.595821	0.253388	0.089624	0.036433	0.006782
12.4	0.420376	0.122245	0.032309	0.00769	0.005781		0.592915	0.238028	0.083169	0.02842	0.009467	-0.00507	0.006887		0.63383	0.297884	0.116291	0.043581	0.024133	0.007129	0.010687		0.531039	0.219808	0.071987	0.026696	0.003297	-0.003	0.000773		0.582704	0.246285	0.083509	0.020096	0.007118	-0.00282	-0.00446		0.296087	0.109395	0.041032	0.015472	0.009815		0.602151	0.256714	0.091386	0.036955	0.006981
12.6	0.42652	0.124188	0.033261	0.007991	0.005637		0.599496	0.240591	0.083355	0.028459	0.009334	-0.00552	0.006267		0.640499	0.301421	0.117837	0.044144	0.024377	0.007177	0.010698		0.536157	0.222053	0.072313	0.026783	0.003569	-0.00301	0.001528		0.588145	0.249306	0.084334	0.020712	0.007091	-0.00289	-0.00437		0.299188	0.110557	0.041672	0.015594	0.009454		0.608402	0.259834	0.092255	0.037814	0.007163
12.8	0.432502	0.126178	0.034061	0.008286	0.005915		0.605514	0.244167	0.084434	0.028636	0.010053	-0.00559	0.00625		0.646296	0.30495	0.118931	0.044705	0.02442	0.007235	0.01061		0.541947	0.224071	0.07345	0.027343	0.003451	-0.00354	0.001159		0.593532	0.25155	0.084567	0.019974	0.00666	-0.00371	-0.00532		0.301212	0.111916	0.041851	0.01547	0.00947		0.615317	0.263831	0.094359	0.038597	0.007351
13	0.437858	0.127966	0.034082	0.008014	0.005589		0.611722	0.247029	0.08456	0.029108	0.010246	-0.00612	0.006011		0.652639	0.308754	0.120193	0.045222	0.024055	0.007897	0.009966		0.546874	0.226165	0.074061	0.027615	0.003741	-0.00385	0.001912		0.598379	0.253703	0.085597	0.019997	0.00667	-0.00369	-0.0053		0.304163	0.113323	0.041664	0.014914	0.009028		0.621486	0.266996	0.095666	0.039404	0.007512
13.2	0.443679	0.129914	0.034281	0.007645	0.005507		0.617349	0.249347	0.085282	0.029955	0.010433	-0.00629	0.005131		0.657796	0.312037	0.121532	0.045997	0.024419	0.007972	0.010527		0.552366	0.228049	0.074641	0.028333	0.003818	-0.00366	0.001943		0.603494	0.255708	0.086121	0.019742	0.006024	-0.00395	-0.00621		0.306798	0.114658	0.041688	0.015055	0.008661		0.62793	0.270896	0.097098	0.040405	0.007828
13.4	0.449842	0.131937	0.034925	0.007848	0.005619		0.62233	0.251567	0.085557	0.029572	0.010152	-0.00705	0.005047		0.663076	0.314839	0.122766	0.046678	0.024008	0.007627	0.011119		0.557136	0.229919	0.075245	0.029302	0.004478	-0.00354	0.002967		0.60889	0.258418	0.086851	0.019903	0.006628	-0.00392	-0.00658		0.308989	0.115774	0.04226	0.014701	0.008464		0.634785	0.274573	0.098497	0.041315	0.008445
13.6	0.45505	0.13371	0.035355	0.007759	0.005767		0.628599	0.253558	0.086155	0.029935	0.010292	-0.00747	0.005302		0.669105	0.317931	0.124197	0.047402	0.024389	0.007903	0.010891		0.561516	0.23167	0.075799	0.029377	0.004528	-0.00369	0.002548		0.613694	0.261101	0.087795	0.020418	0.006851	-0.00366	-0.00639		0.311496	0.116808	0.042113	0.01398	0.007974		0.641055	0.277232	0.099814	0.041717	0.008538
13.8	0.461121	0.135678	0.035898	0.007377	0.00591		0.633763	0.255462	0.086836	0.029628	0.010311	-0.00808	0.004855		0.673638	0.319831	0.125075	0.047757	0.024037	0.006308	0.011511		0.566963	0.234566	0.077037	0.030446	0.004801	-0.00345	0.002053		0.619078	0.263832	0.089327	0.020568	0.007098	-0.0035	-0.00712		0.313441	0.117455	0.04199	0.013412	0.007917		0.64708	0.279724	0.101092	0.041957	0.009021
14	0.46702	0.138072	0.036192	0.007414	0.006535		0.639203	0.257583	0.087536	0.029752	0.009981	-0.00787	0.004337		0.679237	0.322512	0.126273	0.048124	0.023719	0.006681	0.011024		0.571295	0.236565	0.077836	0.030678	0.005063	-0.0042	0.003152		0.624373	0.266758	0.090584	0.021339	0.007443	-0.00303	-0.007		0.316185	0.117813	0.042113	0.01293	0.008076		0.652	0.28302	0.102456	0.041976	0.008862
14.2	0.472957	0.139482	0.036565	0.007856	0.006858		0.645516	0.260164	0.088138	0.030288	0.010096	-0.00782	0.003931		0.683789	0.326065	0.127976	0.04885	0.024124	0.007321	0.010799		0.576379	0.238801	0.078621	0.03106	0.004964	-0.00425	0.003656		0.629527	0.269351	0.091489	0.021169	0.007165	-0.00329	-0.00728		0.318665	0.11891	0.042089	0.012808	0.008103		0.657801	0.285592	0.103752	0.042698	0.009106
14.4	0.479191	0.141361	0.036652	0.008289	0.006978		0.650583	0.262327	0.088691	0.031108	0.010531	-0.00765	0.003965		0.689266	0.329136	0.129958	0.049975	0.024003	0.007772	0.011001		0.580651	0.240867	0.079286	0.030861	0.004991	-0.0046	0.003993		0.634241	0.272455	0.092679	0.021626	0.008197	-0.00315	-0.00717		0.321286	0.119989	0.043423	0.012905	0.008572		0.663383	0.288383	0.104529	0.043182	0.009792
14.6	0.485354	0.143642	0.037188	0.008763	0.007163		0.657074	0.264679	0.089499	0.031444	0.010561	-0.00725	0.003189		0.693895	0.33266	0.132132	0.050806	0.024175	0.007944	0.010675		0.586219	0.242902	0.079964	0.030677	0.005441	-0.00505	0.0031		0.639753	0.275876	0.094023	0.022696	0.008786	-0.00272	-0.00641		0.324971	0.120911	0.044002	0.013308	0.009021		0.668627	0.290986	0.10549	0.043455	0.010046
14.8	0.491529	0.145556	0.037782	0.009031	0.007449		0.662815	0.267294	0.090442	0.031902	0.010916	-0.0073	0.003568		0.698744	0.336322	0.133666	0.051712	0.024969	0.008379	0.011221		0.591564	0.245447	0.080943	0.031424	0.005652	-0.00444	0.003144		0.645484	0.278615	0.095129	0.023343	0.009785	-0.00239	-0.00552		0.327265	0.122308	0.043955	0.013163	0.008862		0.674238	0.293806	0.106503	0.044405	0.009995
15	0.497515	0.147907	0.038145	0.0092	0.007817		0.66908	0.269908	0.091535	0.032745	0.011264	-0.00682	0.003971		0.704263	0.339594	0.135534	0.052573	0.02581	0.008529	0.011819		0.596394	0.247118	0.08156	0.031571	0.005911	-0.00451	0.003711		0.650159	0.281925	0.096183	0.023919	0.010193	-0.00203	-0.00552		0.330166	0.123334	0.0447	0.013573	0.008692		0.679627	0.296878	0.107658	0.044645	0.009846
15.2	0.503641	0.149564	0.038373	0.009391	0.008306		0.674799	0.272334	0.092886	0.033545	0.011343	-0.00664	0.003827		0.709204	0.3427	0.136956	0.053154	0.026639	0.008712	0.011748		0.601885	0.249237	0.082415	0.032235	0.006453	-0.0041	0.004791		0.655748	0.284978	0.097239	0.024842	0.010117	-0.00142	-0.00505		0.332951	0.124306	0.044275	0.013942	0.008482		0.684581	0.29961	0.108577	0.044284	0.009734
15.4	0.509762	0.151417	0.038832	0.009225	0.00872		0.679942	0.27485	0.093516	0.034187	0.011589	-0.00625	0.004612		0.714575	0.345915	0.13832	0.053665	0.026968	0.009085	0.011314		0.605594	0.251424	0.082694	0.03177	0.006269	-0.00399	0.004563		0.660814	0.287996	0.097598	0.025683	0.010659	-0.00128	-0.00564		0.335348	0.126083	0.044573	0.013637	0.008681		0.689289	0.302091	0.108964	0.04489	0.010005
15.6	0.516501	0.15372	0.03966	0.009526	0.008927		0.6858	0.277419	0.094099	0.034677	0.011398	-0.00615	0.003313		0.719747	0.348922	0.139813	0.054078	0.027285	0.009174	0.011534		0.610414	0.252686	0.083501	0.031171	0.00604	-0.00424	0.004249		0.666064	0.290122	0.099314	0.026582	0.011118	-0.0005	-0.00438		0.338632	0.127222	0.045046	0.014117	0.00926		0.693964	0.304966	0.110151	0.045481	0.010091
15.8	0.522371	0.155309	0.040148	0.009886	0.009308		0.69167	0.280273	0.095832	0.035349	0.012102	-0.00541	0.003121		0.723937	0.351909	0.141006	0.054451	0.027618	0.009445	0.01185		0.615643	0.254977	0.084937	0.032275	0.00672	-0.00393	0.004504		0.671303	0.293039	0.100699	0.027219	0.012046	-0.00015	-0.00424		0.341206	0.128973	0.04529	0.015045	0.009588		0.698448	0.307694	0.11128	0.045407	0.01004
16	0.527548	0.156651	0.040833	0.009684	0.009275		0.696964	0.282575	0.096521	0.035473	0.011748	-0.00529	0.002857		0.72939	0.355154	0.142459	0.054093	0.027699	0.009899	0.010335		0.620544	0.257204	0.085915	0.03261	0.007085	-0.00347	0.004747		0.676004	0.295167	0.101634	0.027755	0.012286	-0.00057	-0.00369		0.343952	0.129889	0.045672	0.015006	0.009274		0.703435	0.310735	0.112389	0.046207	0.010562
16.2	0.53366	0.15826	0.041546	0.010194	0.009436		0.702665	0.285456	0.097215	0.035865	0.012164	-0.00518	0.002422		0.734328	0.358091	0.143833	0.054813	0.028354	0.009957	0.011132		0.625589	0.259705	0.086847	0.033473	0.006664	-0.00352	0.004394		0.681125	0.297322	0.102967	0.027714	0.011938	-0.00028	-0.00457		0.346539	0.131084	0.046793	0.015825	0.010059		0.707853	0.314165	0.113738	0.046456	0.011024
16.4	0.539247	0.159935	0.041757	0.01021	0.009289		0.70747	0.287925	0.098102	0.035653	0.012288	-0.00538	0.002712		0.739669	0.361395	0.14532	0.055656	0.029301	0.010348	0.011008		0.630039	0.261296	0.087148	0.033342	0.007138	-0.00419	0.005026		0.685033	0.29894	0.103206	0.027611	0.011368	-0.00068	-0.00522		0.349424	0.132017	0.047663	0.016317	0.010448		0.712854	0.317552	0.115076	0.047505	0.011173
16.6	0.545327	0.161675	0.042798	0.010956	0.009459		0.712425	0.290183	0.098628	0.03544	0.012061	-0.00564	0.002079		0.744079	0.3644	0.14613	0.055368	0.029286	0.010257	0.010194		0.635059	0.263494	0.087922	0.033185	0.006935	-0.00403	0.004065		0.688912	0.300697	0.103928	0.027666	0.010365	-0.00146	-0.00627		0.353073	0.133167	0.048358	0.016579	0.01025		0.717217	0.320027	0.115571	0.048251	0.011041
16.8	0.551214	0.162919	0.043325	0.010667	0.009173		0.716526	0.292685	0.099654	0.035045	0.012134	-0.00613	0.001506		0.748425	0.367257	0.14685	0.055528	0.029273	0.01018	0.009759		0.639836	0.265602	0.088808	0.034141	0.006626	-0.00404	0.003922		0.693467	0.302825	0.104785	0.027081	0.010066	-0.0013	-0.00744		0.355169	0.134377	0.048781	0.016816	0.010316		0.721943	0.322703	0.116963	0.048978	0.010623
17	0.556352	0.164628	0.043503	0.010329	0.008708		0.720629	0.294707	0.100144	0.034594	0.011254	-0.0065	0.000432		0.752848	0.370217	0.148386	0.055992	0.029668	0.009967	0.009735		0.644267	0.267549	0.089202	0.03468	0.007056	-0.00339	0.005085		0.697421	0.304738	0.10577	0.02744	0.010313	-0.00136	-0.00685		0.357964	0.134999	0.049179	0.016729	0.010225		0.726676	0.325906	0.118207	0.049717	0.010838
17.2	0.562136	0.166268	0.04449	0.010057	0.009008		0.725256	0.296743	0.10099	0.03503	0.010923	-0.00637	0.000245		0.756725	0.373234	0.149577	0.056543	0.03017	0.009604	0.01023		0.648224	0.269116	0.089472	0.035085	0.006691	-0.00328	0.003616		0.701925	0.306624	0.106616	0.027528	0.009745	-0.00204	-0.00707		0.361217	0.135484	0.048975	0.016842	0.010056		0.730691	0.328474	0.118865	0.049817	0.011006
17.4	0.567365	0.167653	0.044922	0.009908	0.00903		0.730157	0.299009	0.101597	0.034941	0.010828	-0.00661	0.000863		0.761635	0.376073	0.151098	0.05718	0.030247	0.00943	0.010542		0.652234	0.271484	0.090289	0.035652	0.006885	-0.00342	0.003675		0.705772	0.308827	0.107544	0.027743	0.009715	-0.00214	-0.00787		0.363117	0.135414	0.049562	0.016193	0.009739		0.735225	0.33136	0.120094	0.05001	0.011086
17.6	0.572364	0.169114	0.045888	0.010032	0.008956		0.73548	0.301526	0.103008	0.035658	0.010814	-0.00616	0.000809		0.76653	0.379341	0.152593	0.057397	0.03039	0.009554	0.010088		0.656622	0.273363	0.091353	0.035931	0.006639	-0.00384	0.003085		0.709854	0.311403	0.109074	0.028418	0.009743	-0.0024	-0.00709		0.366115	0.13501	0.048299	0.015044	0.008783		0.739338	0.333831	0.121158	0.049716	0.011036
17.8	0.577497	0.170128	0.046654	0.009927	0.009117		0.739275	0.303403	0.103774	0.035795	0.011455	-0.00649	0.000815		0.77086	0.381469	0.153788	0.058032	0.030286	0.008902	0.01068		0.660656	0.27498	0.091852	0.035791	0.006296	-0.00458	0.003064		0.714384	0.313578	0.109927	0.028463	0.010037	-0.00237	-0.0069		0.368423	0.13523	0.048407	0.01502	0.009284		0.743136	0.336559	0.121928	0.049885	0.011035
18	0.582665	0.172224	0.047272	0.01054	0.009218		0.744368	0.305536	0.104431	0.035714	0.010988	-0.00628	0.000636		0.776076	0.384729	0.15544	0.058771	0.030495	0.009458	0.01057		0.664739	0.276421	0.092406	0.035524	0.00628	-0.00442	0.003008		0.717837	0.31598	0.110592	0.028564	0.010236	-0.00216	-0.00667		0.371476	0.135779	0.048877	0.015045	0.009566		0.747058	0.339707	0.12351	0.050533	0.011345
18.2	0.588138	0.173659	0.047978	0.011021	0.009617		0.749623	0.30782	0.105311	0.036793	0.01142	-0.00598	0.000519		0.779998	0.387749	0.156468	0.059397	0.030679	0.009419	0.010879		0.668958	0.277687	0.092653	0.036041	0.006118	-0.00435	0.002921		0.722594	0.318496	0.111676	0.028613	0.010636	-0.00241	-0.00594		0.374652	0.13705	0.049148	0.015403	0.009861		0.751497	0.342311	0.124683	0.051637	0.011611
18.4	0.593487	0.175606	0.048915	0.01164	0.009848		0.753997	0.309905	0.106087	0.037379	0.011927	-0.00608	0.001537		0.785125	0.391185	0.158619	0.060594	0.03063	0.010015	0.011496		0.672437	0.279514	0.092765	0.035293	0.00627	-0.00463	0.002312		0.726648	0.320476	0.111915	0.029188	0.011506	-0.00278	-0.00525		0.377793	0.138489	0.050433	0.015556	0.009973		0.755964	0.345119	0.125291	0.052203	0.012012
18.6	0.598343	0.177429	0.049333	0.01209	0.010136		0.759654	0.312566	0.107377	0.037784	0.01236	-0.00567	0.001414		0.788965	0.393919	0.160215	0.060997	0.030574	0.009649	0.012123		0.676909	0.281115	0.093473	0.035706	0.005986	-0.00475	0.001498		0.730963	0.323298	0.113064	0.030194	0.012258	-0.00232	-0.00433		0.381368	0.13983	0.050994	0.01605	0.010148		0.760217	0.348073	0.126432	0.052583	0.011945
18.8	0.603237	0.178646	0.04968	0.012027	0.009792		0.763366	0.31376	0.10746	0.037607	0.012131	-0.00635	0.001552		0.793562	0.396714	0.161341	0.061497	0.031041	0.010663	0.012637		0.680343	0.282251	0.093816	0.036095	0.005978	-0.00492	0.002414		0.735605	0.32604	0.114043	0.031055	0.012961	-0.00183	-0.00391		0.383371	0.141471	0.051265	0.01587	0.009661		0.76496	0.351118	0.128268	0.053825	0.012138
19	0.607897	0.18065	0.050351	0.011738	0.009548		0.768532	0.315334	0.108411	0.038188	0.012275	-0.00617	0.001941		0.798217	0.399169	0.162852	0.061976	0.031653	0.010716	0.012448		0.6842	0.283755	0.094297	0.035927	0.006162	-0.00452	0.001832		0.739372	0.328736	0.114611	0.032059	0.013291	-0.0016	-0.00293		0.386449	0.142494	0.051181	0.01637	0.009585		0.76873	0.353813	0.129288	0.054205	0.01293
19.2	0.613293	0.182331	0.050685	0.012099	0.009909		0.773332	0.317268	0.109155	0.038571	0.012486	-0.00577	0.002256		0.80245	0.401811	0.164435	0.062835	0.032002	0.011131	0.01287		0.687932	0.286116	0.094805	0.036486	0.006546	-0.00403	0.002657		0.743802	0.331035	0.115323	0.032913	0.013095	-0.00112	-0.0024		0.389098	0.143642	0.050792	0.016583	0.009128		0.772963	0.356381	0.130396	0.054811	0.013442
19.4	0.617927	0.183909	0.051506	0.012152	0.009463		0.777764	0.319562	0.109319	0.038076	0.012229	-0.00587	0.001637		0.807098	0.404547	0.166254	0.063715	0.032348	0.012256	0.012759		0.690957	0.287565	0.095111	0.036218	0.006293	-0.00435	0.002293		0.748309	0.332758	0.115701	0.033611	0.014257	-0.00146	-0.00122		0.391503	0.145462	0.050869	0.016478	0.009214		0.776838	0.358679	0.131284	0.055636	0.01395
19.6	0.62329	0.186267	0.052516	0.01275	0.009913		0.782786	0.321759	0.110175	0.038624	0.012621	-0.00668	0.000869		0.811044	0.406506	0.16733	0.064323	0.03278	0.012379	0.013087		0.695405	0.289662	0.096298	0.037086	0.006429	-0.00371	0.002168		0.751996	0.334356	0.116677	0.034136	0.014156	-0.00142	-0.00025		0.393977	0.146969	0.050862	0.016861	0.009248		0.780844	0.361467	0.132575	0.056346	0.013869
19.8	0.628127	0.188007	0.052163	0.0125	0.010308		0.78737	0.324159	0.111136	0.038586	0.013065	-0.00629	0.000953		0.81474	0.408905	0.168655	0.065018	0.033239	0.012769	0.013517		0.699061	0.291601	0.096823	0.03799	0.006728	-0.00351	0.002707		0.756031	0.336242	0.117263	0.034354	0.014418	-0.00169	-0.00107		0.395639	0.148511	0.051834	0.017435	0.009843		0.785102	0.364292	0.133688	0.056728	0.01447
20	0.632942	0.189438	0.05239	0.012169	0.009894		0.792556	0.32625	0.111932	0.039003	0.013613	-0.00593	0.001465		0.81895	0.411455	0.170302	0.065445	0.033798	0.013092	0.012886		0.70342	0.293794	0.097495	0.038275	0.006823	-0.00329	0.002896		0.759992	0.337923	0.117506	0.035056	0.014251	-0.00186	-0.00076		0.397893	0.149199	0.052375	0.017342	0.009661		0.788873	0.366904	0.134569	0.05716	0.014982
20.2	0.638057	0.191119	0.052406	0.012309	0.010155		0.796892	0.328052	0.11242	0.039089	0.014019	-0.00599	0.001411		0.821749	0.414025	0.171353	0.066663	0.034518	0.01299	0.013762		0.707238	0.295591	0.098051	0.039182	0.00685	-0.00371	0.002407		0.763829	0.339431	0.118174	0.034945	0.01374	-0.00181	-0.00164		0.399892	0.150649	0.053417	0.017948	0.010098		0.7932	0.369812	0.136134	0.058364	0.015383
20.4	0.643259	0.192441	0.052265	0.012182	0.010194		0.801089	0.329817	0.113008	0.038463	0.013888	-0.00674	0.001554		0.826294	0.417442	0.1731	0.067855	0.035333	0.013171	0.01438		0.710872	0.296769	0.098109	0.038772	0.006949	-0.00422	0.002827		0.767101	0.341292	0.11888	0.03531	0.013646	-0.00083	-0.00235		0.402181	0.151717	0.054464	0.017941	0.010217		0.797153	0.372132	0.137218	0.059343	0.015161
20.6	0.648875	0.194317	0.05285	0.012577	0.010357		0.805176	0.331176	0.113285	0.038446	0.013737	-0.00754	0.001142		0.828936	0.420133	0.174	0.06797	0.035395	0.012903	0.013636		0.715505	0.299324	0.099561	0.039558	0.007171	-0.00329	0.002475		0.770637	0.343038	0.119733	0.0355	0.012957	-0.00079	-0.0028		0.404817	0.152934	0.055249	0.017962	0.009904		0.80063	0.373424	0.138054	0.059628	0.014674
20.8	0.653629	0.196099	0.053199	0.011815	0.010007		0.809439	0.333111	0.11391	0.038755	0.013404	-0.00768	0.001136		0.833108	0.422887	0.175603	0.06937	0.036267	0.013031	0.014369		0.719508	0.301817	0.100337	0.040508	0.008077	-0.00211	0.002957		0.774364	0.344547	0.120024	0.035021	0.012953	-0.00079	-0.00324		0.406255	0.153888	0.055657	0.018049	0.010065		0.803907	0.375101	0.138619	0.059785	0.014288
21	0.658657	0.198409	0.053429	0.011785	0.009786		0.814018	0.3351	0.114568	0.039418	0.012851	-0.00752	0.001393		0.836998	0.425719	0.177313	0.069841	0.03698	0.012726	0.015331		0.723655	0.303763	0.101232	0.0412	0.008657	-0.00172	0.003431		0.777203	0.346007	0.120842	0.035094	0.012589	-0.0007	-0.00326		0.408798	0.154083	0.055987	0.01764	0.009445		0.807672	0.377662	0.140109	0.060292	0.014846
21.2	0.663682	0.200078	0.054598	0.011792	0.009971		0.819181	0.337454	0.11565	0.040692	0.013509	-0.00705	0.002696		0.840367	0.428501	0.178545	0.070366	0.037935	0.013114	0.015402		0.72743	0.305716	0.101946	0.041659	0.009037	-0.00173	0.003476		0.78076	0.34753	0.121326	0.034963	0.011891	-0.00088	-0.00387		0.411624	0.154887	0.055137	0.017451	0.009073		0.810621	0.379463	0.14071	0.060402	0.0145
21.4	0.66824	0.20149	0.055082	0.011788	0.009676		0.823129	0.339214	0.116026	0.040748	0.013657	-0.00716	0.003542		0.844839	0.43096	0.180431	0.071243	0.037948	0.012794	0.015273		0.731374	0.307632	0.102871	0.041462	0.00885	-0.00229	0.003556		0.784281	0.349463	0.121945	0.035133	0.011829	-0.00031	-0.00435		0.413737	0.155431	0.055781	0.01736	0.008677		0.813678	0.381927	0.141849	0.060525	0.014652
21.6	0.673063	0.203771	0.055803	0.012427	0.009391		0.827814	0.342482	0.117562	0.041503	0.013832	-0.00647	0.003669		0.848328	0.433427	0.18164	0.071436	0.0382	0.01245	0.015652		0.736334	0.309649	0.104134	0.04222	0.00962	-0.0018	0.003834		0.787802	0.35142	0.122918	0.035008	0.011789	8.73e-05	-0.00431		0.416707	0.156626	0.056136	0.017941	0.008602		0.817021	0.384417	0.143261	0.060461	0.014577
21.8	0.677767	0.205301	0.056014	0.012357	0.009195		0.831207	0.343992	0.117796	0.041291	0.013856	-0.00657	0.003769		0.851895	0.435599	0.182516	0.071997	0.03803	0.012106	0.015681		0.74009	0.310999	0.104435	0.041786	0.009817	-0.0023	0.003803		0.791339	0.353115	0.122954	0.034314	0.011978	0.000212	-0.00473		0.418901	0.157939	0.056803	0.018728	0.009483		0.819566	0.386875	0.144456	0.060908	0.014854
22	0.682458	0.207556	0.057164	0.013416	0.008942		0.836173	0.346595	0.119023	0.042039	0.013831	-0.00561	0.004237		0.855075	0.438155	0.183434	0.072084	0.037689	0.011743	0.015399		0.744478	0.31344	0.105509	0.042546	0.010305	-0.00168	0.003263		0.794453	0.355037	0.124254	0.034593	0.011748	0.000819	-0.00473		0.42222	0.159224	0.057248	0.018885	0.009518		0.823322	0.389279	0.146017	0.061428	0.015066
22.2	0.687648	0.209011	0.057334	0.0135	0.008838		0.840854	0.349239	0.120557	0.043396	0.014467	-0.0049	0.005233		0.857947	0.440652	0.184239	0.07233	0.037302	0.011354	0.016065		0.748499	0.315335	0.106412	0.043377	0.011114	-0.00163	0.003871		0.798377	0.357085	0.125172	0.034516	0.011478	0.0011	-0.00519		0.425171	0.16077	0.057336	0.019172	0.009731		0.826534	0.392031	0.146913	0.061939	0.01537
22.4	0.692279	0.210853	0.058408	0.014148	0.008918		0.84456	0.351122	0.121181	0.043965	0.014725	-0.00481	0.006182		0.862104	0.443861	0.186322	0.073385	0.037161	0.012181	0.016088		0.752457	0.31715	0.107206	0.043436	0.011541	-0.00151	0.004107		0.801329	0.35852	0.12533	0.034736	0.011588	0.000991	-0.00568		0.427918	0.162229	0.057519	0.01916	0.0096		0.83017	0.394329	0.148233	0.062252	0.015337
22.6	0.696534	0.212992	0.059071	0.014476	0.008925		0.848727	0.352918	0.12213	0.04424	0.014894	-0.00446	0.005127		0.865317	0.44599	0.187163	0.073532	0.037076	0.011959	0.016283		0.756641	0.31879	0.108129	0.044352	0.011514	-0.00068	0.004018		0.804651	0.360056	0.126133	0.03511	0.011345	0.000901	-0.0062		0.430862	0.163251	0.057621	0.019154	0.010158		0.833674	0.397132	0.15021	0.062668	0.01552
22.8	0.701284	0.214018	0.05942	0.01424	0.008395		0.852252	0.354663	0.122808	0.044285	0.014807	-0.00386	0.005073		0.868731	0.448337	0.187734	0.074285	0.037196	0.011976	0.016378		0.760265	0.320377	0.10867	0.044587	0.011809	-0.00065	0.004803		0.807944	0.362025	0.126583	0.035129	0.011493	0.000679	-0.00683		0.432855	0.164087	0.057768	0.018839	0.009871		0.836971	0.399434	0.151868	0.063097	0.01571
23	0.705788	0.216295	0.060637	0.014669	0.008629		0.857441	0.357243	0.124753	0.045695	0.015478	-0.00259	0.005707		0.872603	0.450951	0.189545	0.075089	0.037639	0.012601	0.015947		0.764405	0.32215	0.109533	0.045534	0.01173	9.16e-05	0.004566		0.810389	0.363408	0.12669	0.035247	0.011149	-0.00024	-0.00663		0.436529	0.164813	0.057727	0.018448	0.009623		0.839627	0.401208	0.152166	0.062993	0.015645
23.2	0.710765	0.217678	0.061146	0.015097	0.009107		0.861129	0.359878	0.125445	0.04606	0.015749	-0.00214	0.005784		0.876003	0.453402	0.190822	0.076079	0.037411	0.01295	0.016513		0.767509	0.324012	0.10989	0.046218	0.011654	0.000541	0.005152		0.81424	0.365245	0.127456	0.035436	0.011414	-0.0007	-0.00663		0.438932	0.165848	0.058472	0.018709	0.009754		0.842587	0.402964	0.152765	0.06335	0.015269
23.4	0.715576	0.219023	0.061266	0.015469	0.008841		0.864446	0.361965	0.125856	0.045813	0.015727	-0.00217	0.004704		0.879996	0.454989	0.191652	0.076396	0.037296	0.013266	0.015599		0.770752	0.325268	0.11011	0.046396	0.010934	0.000761	0.004583		0.817422	0.367268	0.127899	0.035533	0.012076	-0.00141	-0.0061		0.441149	0.166755	0.059174	0.018279	0.010044		0.845668	0.405236	0.153555	0.063845	0.01511
23.6	0.720659	0.220851	0.061869	0.015759	0.009882		0.868207	0.36401	0.126734	0.046626	0.016563	-0.0022	0.005046		0.883057	0.456829	0.192333	0.077011	0.037266	0.01321	0.015877		0.774318	0.327124	0.110749	0.046528	0.010362	0.00139	0.003823		0.82017	0.368722	0.128184	0.035947	0.011213	-0.00223	-0.00662		0.444056	0.167752	0.059054	0.01833	0.010055		0.849015	0.407233	0.154485	0.064407	0.015302
23.8	0.725418	0.222223	0.061913	0.015389	0.010038		0.871782	0.366252	0.127349	0.046339	0.016685	-0.002	0.00506		0.885845	0.459109	0.193028	0.077663	0.036602	0.013503	0.015835		0.777395	0.328293	0.110824	0.046355	0.010076	0.001031	0.003202		0.823679	0.370496	0.129281	0.036277	0.011976	-0.00263	-0.00646		0.445256	0.168237	0.06008	0.018545	0.010603		0.852523	0.409215	0.155408	0.064547	0.015286
24	0.730113	0.223588	0.062066	0.015406	0.010064		0.876195	0.368277	0.127977	0.046796	0.016755	-0.00134	0.004732		0.88927	0.461581	0.194268	0.078755	0.037293	0.013881	0.016479		0.781192	0.330004	0.111125	0.04686	0.009984	0.000871	0.002627		0.826442	0.372209	0.130303	0.036742	0.012445	-0.00282	-0.0056		0.44776	0.16837	0.06042	0.018368	0.010442		0.855813	0.411678	0.156341	0.064974	0.015455
24.2	0.73435	0.224823	0.062594	0.015137	0.010325		0.879934	0.370236	0.12827	0.04747	0.017123	-0.00143	0.005005		0.892354	0.464243	0.195425	0.080179	0.037873	0.014279	0.017009		0.783767	0.33101	0.110716	0.046923	0.00984	0.000536	0.002393		0.8294	0.373537	0.131217	0.036698	0.012538	-0.00308	-0.00569		0.449956	0.169338	0.060545	0.018337	0.01103		0.858585	0.413755	0.156675	0.065454	0.015246
24.4	0.739581	0.225978	0.063133	0.014976	0.010408		0.884088	0.37229	0.128944	0.047496	0.017096	-0.00152	0.004897		0.896265	0.466153	0.196522	0.081052	0.038274	0.014041	0.017257		0.787025	0.332474	0.110918	0.046226	0.009465	0.000235	0.002393		0.832008	0.375523	0.132574	0.03706	0.013177	-0.00259	-0.00586		0.452974	0.170209	0.061591	0.01878	0.011945		0.86097	0.41526	0.157061	0.065438	0.015125
24.6	0.744367	0.228467	0.063478	0.01509	0.010298		0.88791	0.373818	0.129042	0.047698	0.017026	-0.00165	0.004033		0.898433	0.468147	0.196744	0.081163	0.038523	0.013877	0.016485		0.790223	0.334184	0.111214	0.04695	0.009673	8.62e-05	0.002619		0.835232	0.377252	0.133543	0.037352	0.012934	-0.00286	-0.00553		0.455973	0.170693	0.061621	0.019049	0.011959		0.864127	0.417244	0.158107	0.065616	0.015598
24.8	0.748332	0.230089	0.064134	0.01458	0.010395		0.891661	0.375335	0.129299	0.048128	0.016796	-0.00232	0.004505		0.901908	0.470313	0.197611	0.081415	0.038705	0.01423	0.015748		0.792765	0.335154	0.111004	0.046917	0.009693	-0.00046	0.00328		0.838405	0.378492	0.134103	0.036978	0.014084	-0.00268	-0.00504		0.458489	0.171697	0.061122	0.019229	0.012183		0.86672	0.419503	0.158769	0.066392	0.015897
25	0.753045	0.231566	0.064177	0.014778	0.010027		0.89553	0.376839	0.129632	0.048322	0.016496	-0.00304	0.005207		0.904409	0.472155	0.198677	0.080767	0.039453	0.013762	0.015818		0.796054	0.336576	0.111121	0.047224	0.009411	-0.00113	0.003327		0.841226	0.380859	0.135199	0.037611	0.014713	-0.00197	-0.00465		0.461072	0.171669	0.060636	0.01864	0.011554		0.870033	0.421947	0.160152	0.067373	0.016526
25.2	0.757501	0.233555	0.064805	0.015359	0.009899		0.899153	0.378621	0.129905	0.048154	0.016515	-0.00323	0.004931		0.906706	0.474188	0.199682	0.081606	0.040115	0.013599	0.015728		0.798494	0.337376	0.110862	0.046602	0.00951	-0.00173	0.003637		0.845303	0.383033	0.135803	0.037886	0.015361	-0.00173	-0.00427		0.463144	0.173442	0.060477	0.019668	0.012437		0.872662	0.42425	0.160711	0.067748	0.016578
25.4	0.761632	0.234827	0.064435	0.014939	0.009595		0.902273	0.379682	0.129616	0.047436	0.015953	-0.00368	0.005359		0.910107	0.476421	0.201263	0.081957	0.040063	0.013879	0.015208		0.801944	0.339236	0.111606	0.046653	0.009377	-0.00236	0.002609		0.848778	0.385069	0.13662	0.038779	0.01619	-0.00115	-0.00333		0.465278	0.174231	0.060784	0.02001	0.01206		0.875371	0.426146	0.16153	0.067973	0.016769
25.6	0.765631	0.236795	0.064595	0.01507	0.009441		0.906492	0.381888	0.13001	0.048018	0.01596	-0.00366	0.004897		0.911785	0.478351	0.201715	0.081913	0.040165	0.013499	0.015581		0.805998	0.341175	0.112673	0.047853	0.010143	-0.00247	0.003261		0.851679	0.386698	0.136871	0.038503	0.016016	-0.00146	-0.00317		0.467416	0.175733	0.060949	0.021102	0.012217		0.87855	0.428711	0.162648	0.068704	0.016955
25.8	0.770036	0.238135	0.064882	0.015408	0.009342		0.909242	0.382554	0.129705	0.047556	0.015888	-0.00398	0.004681		0.914612	0.480298	0.20267	0.08201	0.039703	0.013607	0.01481		0.808843	0.342717	0.113054	0.048063	0.009952	-0.00342	0.003548		0.855366	0.389025	0.137402	0.038469	0.016589	-0.00088	-0.00298		0.468872	0.176121	0.060324	0.020822	0.012245		0.881721	0.431567	0.164046	0.070079	0.017547
26	0.774115	0.2397	0.065713	0.015937	0.009346		0.913313	0.384384	0.130009	0.04808	0.015628	-0.00448	0.005625		0.917283	0.483123	0.20452	0.082609	0.040302	0.014106	0.014561		0.812374	0.344402	0.114154	0.048592	0.010373	-0.00361	0.003828		0.858727	0.390712	0.138458	0.039084	0.016316	-0.00037	-0.0024		0.471236	0.176964	0.059794	0.020802	0.011417		0.884845	0.433543	0.164931	0.070987	0.017867
26.2	0.778844	0.241888	0.06635	0.016345	0.009916		0.916688	0.385984	0.130347	0.048198	0.015743	-0.00503	0.005854		0.920212	0.485566	0.206334	0.083413	0.040291	0.01429	0.015015		0.815836	0.346146	0.115055	0.04887	0.010701	-0.00326	0.004422		0.861986	0.393019	0.138986	0.039352	0.016261	0.000361	-0.00316		0.472502	0.178003	0.060107	0.020971	0.011493		0.887998	0.436147	0.1663	0.07159	0.018038
26.4	0.783534	0.243481	0.066796	0.016172	0.010432		0.919582	0.387519	0.131039	0.047952	0.015762	-0.00517	0.005045		0.923152	0.487904	0.208028	0.083898	0.040504	0.01489	0.014274		0.820101	0.347801	0.115938	0.049855	0.010815	-0.00332	0.005079		0.864233	0.393878	0.139064	0.03959	0.015819	5.66e-05	-0.00381		0.474367	0.178641	0.06038	0.020675	0.011282		0.89102	0.438278	0.167798	0.072589	0.018221
26.6	0.787867	0.245185	0.067728	0.016662	0.010802		0.92347	0.389187	0.13224	0.048078	0.016095	-0.00513	0.00422		0.925625	0.489965	0.20878	0.083943	0.041097	0.014874	0.01452		0.823401	0.349446	0.116673	0.050378	0.010881	-0.00278	0.00489		0.867566	0.395359	0.139459	0.040248	0.01567	-0.00016	-0.00333		0.477428	0.179878	0.061152	0.021003	0.011788		0.893917	0.44073	0.169371	0.073438	0.019138
26.8	0.792919	0.246653	0.068317	0.017192	0.011199		0.926627	0.391254	0.133338	0.048446	0.016039	-0.00454	0.004446		0.928801	0.491645	0.210203	0.084718	0.041424	0.014917	0.015182		0.827187	0.350959	0.117622	0.050824	0.010834	-0.00297	0.005371		0.87043	0.39721	0.140019	0.040444	0.015508	0.000147	-0.00396		0.478805	0.180447	0.062571	0.021318	0.011661		0.896152	0.442945	0.170589	0.074288	0.01923
27	0.797041	0.248437	0.069346	0.017409	0.011634		0.930257	0.392963	0.13434	0.048592	0.015965	-0.00446	0.004353		0.93189	0.493806	0.211839	0.08482	0.041845	0.016026	0.01501		0.83091	0.352701	0.118509	0.051801	0.010694	-0.00228	0.005691		0.873096	0.398808	0.140634	0.040667	0.015299	-9.4e-05	-0.00345		0.481784	0.181344	0.063846	0.021383	0.011145		0.898637	0.445453	0.171495	0.075965	0.020076
27.2	0.80101	0.249823	0.070171	0.018071	0.01127		0.933049	0.394484	0.134465	0.048459	0.015867	-0.00516	0.004382		0.934926	0.496072	0.212505	0.085298	0.041704	0.016573	0.015199		0.834155	0.355022	0.11913	0.051843	0.010553	-0.00148	0.005311		0.87685	0.400382	0.141442	0.041526	0.015353	-0.00046	-0.003		0.484206	0.182666	0.064821	0.022698	0.011633		0.901402	0.447545	0.172358	0.076799	0.020324
27.4	0.805187	0.250641	0.070847	0.018228	0.011346		0.9361	0.396346	0.135564	0.048534	0.015998	-0.00479	0.004577		0.938062	0.497449	0.213423	0.085238	0.041469	0.01639	0.015018		0.83729	0.356563	0.119621	0.051821	0.009651	-0.00157	0.004432		0.879466	0.402651	0.142433	0.041918	0.015484	-0.00017	-0.0026		0.486619	0.183654	0.06598	0.022528	0.011975		0.904202	0.449982	0.173666	0.07786	0.021157
27.6	0.80903	0.252154	0.071614	0.018353	0.011617		0.939939	0.398367	0.13668	0.049041	0.015801	-0.00485	0.004292		0.941025	0.5001	0.214973	0.086563	0.041796	0.016616	0.016417		0.840204	0.357882	0.120362	0.051806	0.009722	-0.0012	0.004567		0.882562	0.404003	0.142925	0.042465	0.014979	-0.00029	-0.00206		0.488663	0.184611	0.065597	0.022709	0.011485		0.906887	0.451839	0.174772	0.07826	0.021589
27.8	0.812887	0.253303	0.0718	0.018109	0.011322		0.942984	0.399965	0.137362	0.049152	0.015489	-0.00495	0.004039		0.944223	0.502579	0.216511	0.087792	0.042126	0.017071	0.016718		0.843719	0.359917	0.121381	0.052289	0.009926	-0.0009	0.004352		0.885204	0.40519	0.144038	0.042035	0.015184	-0.00047	-0.00181		0.489867	0.185171	0.066535	0.022402	0.011795		0.909284	0.454066	0.175454	0.078238	0.021801
28	0.81616	0.254048	0.071155	0.017355	0.010529		0.946447	0.401996	0.137788	0.049757	0.01562	-0.00411	0.003737		0.94715	0.504584	0.217658	0.088941	0.043176	0.016976	0.018235		0.846535	0.361375	0.12176	0.052357	0.009809	-0.00046	0.00496		0.887265	0.40699	0.145056	0.042176	0.01517	-0.00047	-0.00157		0.492866	0.186097	0.067519	0.022401	0.012076		0.911866	0.456454	0.176079	0.078216	0.022191
28.2	0.820238	0.255524	0.071305	0.017017	0.01015		0.949611	0.403862	0.138644	0.050528	0.015944	-0.00353	0.003486		0.950275	0.506923	0.218647	0.089869	0.043573	0.017211	0.018266		0.849197	0.362784	0.122005	0.05235	0.009788	-0.00063	0.00558		0.890074	0.407891	0.145682	0.042339	0.015046	-0.00074	-0.00156		0.495972	0.187616	0.068235	0.023072	0.01286		0.914075	0.458102	0.176394	0.07798	0.022237
28.4	0.825101	0.257428	0.07191	0.017197	0.010812		0.952718	0.405288	0.139125	0.050373	0.015816	-0.00396	0.003078		0.952893	0.509161	0.220075	0.090397	0.0441	0.017072	0.018282		0.852129	0.364229	0.122749	0.052329	0.009825	-0.00055	0.005079		0.892637	0.409942	0.146862	0.042872	0.015621	-0.00024	-0.00165		0.49955	0.188467	0.068615	0.022922	0.013058		0.916772	0.459417	0.177122	0.078004	0.022369
28.6	0.828959	0.259833	0.072142	0.017392	0.010757		0.95561	0.406397	0.139318	0.050636	0.015407	-0.00437	0.002613		0.954873	0.511192	0.220456	0.090459	0.044113	0.016587	0.018222		0.854317	0.365332	0.122876	0.052768	0.010556	-0.00052	0.00596		0.896254	0.412105	0.147985	0.043112	0.016114	0.000464	-0.00156		0.501928	0.189747	0.06851	0.023215	0.012959		0.920069	0.461665	0.178585	0.077903	0.022601
28.8	0.83286	0.261531	0.072908	0.01775	0.010845		0.958656	0.407728	0.139799	0.051032	0.015556	-0.00419	0.003226		0.95768	0.513215	0.22196	0.090601	0.044222	0.016807	0.017642		0.857052	0.366308	0.12332	0.052754	0.010371	-0.00053	0.005189		0.898731	0.413307	0.148256	0.04304	0.017056	0.000488	-0.0019		0.504245	0.190659	0.067983	0.022103	0.012422		0.921748	0.462964	0.178811	0.07819	0.022092
29	0.837165	0.263324	0.073825	0.018191	0.010834		0.962305	0.409406	0.140143	0.051203	0.015612	-0.00407	0.003309		0.959985	0.515674	0.223288	0.091348	0.045616	0.016967	0.019501		0.859296	0.36767	0.123532	0.052489	0.010577	-0.00065	0.004476		0.901519	0.415313	0.148991	0.044144	0.017105	0.00088	-0.00107		0.506554	0.191119	0.067522	0.021341	0.011856		0.924427	0.464583	0.179386	0.078405	0.02167
29.2	0.841224	0.265458	0.07447	0.018466	0.010802		0.965116	0.41072	0.140263	0.050734	0.015529	-0.00361	0.002217		0.962547	0.517847	0.224098	0.092442	0.04613	0.017112	0.019475		0.862126	0.36922	0.124628	0.052307	0.011222	-0.00026	0.00452		0.904536	0.416892	0.149284	0.044607	0.017046	0.000888	-0.00139		0.507557	0.192749	0.068044	0.022065	0.012375		0.926642	0.465905	0.180082	0.078221	0.021053
29.4	0.845146	0.266946	0.074844	0.018488	0.011041		0.968229	0.41163	0.140291	0.050359	0.015414	-0.00379	0.002019		0.964946	0.519851	0.225499	0.092744	0.046347	0.017761	0.018736		0.865501	0.371294	0.12624	0.053227	0.011254	0.00024	0.004176		0.906624	0.418195	0.149502	0.045104	0.017145	0.000935	-0.00116		0.510108	0.193446	0.068047	0.021672	0.011381		0.928797	0.466788	0.180364	0.078169	0.020328
29.6	0.848796	0.268997	0.076058	0.019124	0.011443		0.972149	0.413695	0.140609	0.051356	0.015696	-0.00351	0.001665		0.966913	0.521514	0.226071	0.092911	0.046063	0.017238	0.01832		0.868156	0.372939	0.126928	0.053559	0.011762	0.000741	0.004445		0.90954	0.419765	0.149668	0.045322	0.016821	0.000766	-0.00142		0.511991	0.194607	0.06796	0.022157	0.011501		0.931757	0.468719	0.181528	0.078821	0.020754
29.8	0.852973	0.270662	0.07627	0.019248	0.011934		0.974864	0.415439	0.140949	0.051296	0.016103	-0.0034	0.002003		0.969584	0.523799	0.228077	0.093468	0.046646	0.017484	0.018241		0.871219	0.374546	0.127671	0.053874	0.011659	0.000691	0.00463		0.91219	0.421695	0.149908	0.045273	0.017355	0.001213	-0.00194		0.513529	0.194764	0.067416	0.021122	0.01079		0.934282	0.470613	0.182158	0.079435	0.020547
30	0.857	0.27207	0.076772	0.019431	0.012525		0.978325	0.417315	0.141795	0.051779	0.016498	-0.00354	0.002217		0.971615	0.526355	0.229573	0.094147	0.047054	0.01825	0.017999		0.873789	0.375892	0.128317	0.053962	0.012013	0.000574	0.004947		0.914454	0.42302	0.150385	0.045969	0.017221	0.001835	-0.00169		0.516071	0.195615	0.06673	0.020773	0.009778		0.935806	0.471396	0.181825	0.079001	0.019897
30.2	0.861334	0.274331	0.07773	0.01998	0.01318		0.981309	0.418946	0.142565	0.052651	0.017443	-0.00338	0.002185		0.973528	0.527458	0.230163	0.094062	0.046244	0.017667	0.017413		0.876795	0.377771	0.12881	0.054238	0.012079	0.000961	0.004049		0.917061	0.42434	0.151029	0.045971	0.017246	0.002308	-0.0023		0.518201	0.196446	0.067217	0.020204	0.009736		0.937985	0.473035	0.182547	0.078361	0.019725
30.4	0.865734	0.275157	0.077643	0.019525	0.013472		0.984755	0.421202	0.14381	0.053072	0.018156	-0.00257	0.002255		0.97516	0.528374	0.23059	0.09458	0.046485	0.01756	0.01715		0.880626	0.379448	0.129286	0.055469	0.012566	0.000933	0.003757		0.919102	0.425195	0.151383	0.046246	0.017046	0.001761	-0.00223		0.520782	0.197052	0.067593	0.020146	0.009761		0.940685	0.474759	0.183945	0.079476	0.020361
30.6	0.869571	0.276868	0.078468	0.020211	0.013605		0.988438	0.422759	0.144419	0.053291	0.018462	-0.00285	0.002246		0.97774	0.530313	0.231391	0.09542	0.04676	0.017668	0.017161		0.883227	0.380595	0.129344	0.055162	0.012398	0.001114	0.00369		0.922574	0.426861	0.152101	0.04696	0.017698	0.002	-0.00153		0.523708	0.19828	0.06792	0.02123	0.010702		0.942878	0.476413	0.185293	0.079895	0.020884
30.8	0.873759	0.27906	0.079679	0.020686	0.013949		0.991883	0.424516	0.145362	0.053761	0.018552	-0.00303	0.00284		0.980297	0.531925	0.232327	0.095506	0.046656	0.017514	0.016964		0.886253	0.38216	0.12977	0.055318	0.012193	0.000714	0.002956		0.925014	0.427925	0.152357	0.046857	0.01784	0.001636	-0.0017		0.525595	0.198669	0.068359	0.021098	0.010453		0.945291	0.47816	0.186164	0.080846	0.020317
31	0.877506	0.280465	0.080449	0.020592	0.013924		0.995784	0.425951	0.145814	0.053879	0.018476	-0.00331	0.003029		0.981963	0.533334	0.232467	0.095941	0.04646	0.017455	0.016974		0.889285	0.384133	0.130409	0.055742	0.012165	0.000851	0.003233		0.927274	0.429204	0.152993	0.046675	0.017928	0.001546	-0.00036		0.528501	0.200174	0.069405	0.021975	0.010447		0.948181	0.480155	0.187165	0.081659	0.021367
31.2	0.881265	0.282603	0.081839	0.021307	0.014049		0.999455	0.427766	0.146656	0.054636	0.019062	-0.00366	0.003116		0.984724	0.534983	0.233299	0.096073	0.046095	0.017723	0.016336		0.892189	0.386042	0.130751	0.055754	0.01208	0.00052	0.003513		0.930123	0.430259	0.153128	0.047091	0.017465	0.001201	-0.00066		0.531032	0.201719	0.069713	0.022825	0.011222		0.950286	0.481018	0.187551	0.081421	0.021553
31.4	0.885352	0.283526	0.082412	0.021022	0.014425		1.00238	0.429436	0.14775	0.054913	0.019019	-0.00399	0.003632		0.986949	0.536207	0.234228	0.096599	0.045919	0.017314	0.016615		0.895027	0.38723	0.131119	0.055913	0.011529	0.000115	0.00314		0.932685	0.43247	0.154572	0.047673	0.01818	0.002262	1.11e-05		0.532841	0.202425	0.070648	0.022878	0.011333		0.95277	0.483001	0.188738	0.081853	0.021737
31.6	0.888854	0.28503	0.082127	0.020705	0.0137		1.00526	0.430669	0.147944	0.055068	0.018216	-0.00455	0.002475		0.989131	0.537763	0.23484	0.096977	0.045836	0.017011	0.016971		0.89772	0.388045	0.131452	0.055676	0.011981	-0.00045	0.004387		0.935641	0.433952	0.155173	0.047675	0.017611	0.002399	-1.9e-05		0.534416	0.203268	0.070746	0.023284	0.01114		0.9548	0.48501	0.189604	0.08184	0.021755
31.8	0.892678	0.286613	0.082602	0.020424	0.013853		1.008	0.432321	0.147991	0.055864	0.018568	-0.00459	0.003041		0.991551	0.539611	0.235611	0.097112	0.045965	0.017405	0.016102		0.90103	0.390094	0.1325	0.056296	0.012123	-3.2e-05	0.004618		0.937934	0.435192	0.15581	0.04733	0.017596	0.002237	-0.00082		0.536492	0.203501	0.071132	0.022772	0.010948		0.956857	0.486833	0.190273	0.0821	0.021505
32	0.896669	0.287901	0.082763	0.020165	0.013906		1.01078	0.434147	0.148053	0.055965	0.01832	-0.00446	0.003368		0.993317	0.540665	0.235942	0.096817	0.04596	0.016986	0.015969		0.903343	0.391047	0.132436	0.056658	0.012216	-0.00033	0.005425		0.940427	0.437071	0.156986	0.047879	0.017483	0.002085	-0.00087		0.539214	0.204974	0.071901	0.0235	0.011282		0.959343	0.489468	0.191798	0.08318	0.022284
32.2	0.901106	0.29009	0.083245	0.020389	0.013844		1.01351	0.435788	0.149041	0.056671	0.018359	-0.00429	0.002638		0.995956	0.542463	0.236659	0.097027	0.046033	0.016897	0.015439		0.906214	0.392048	0.132292	0.057007	0.012401	-0.00102	0.005491		0.943397	0.438545	0.157724	0.047652	0.017442	0.002487	-0.00151		0.541493	0.205598	0.07221	0.023815	0.011527		0.961683	0.491084	0.192613	0.083594	0.022566
32.4	0.904895	0.291447	0.083977	0.020209	0.013928		1.01613	0.437214	0.149355	0.056577	0.018164	-0.00485	0.003435		0.998479	0.54464	0.238118	0.09753	0.046834	0.01752	0.015595		0.909054	0.393141	0.132653	0.057346	0.012244	-0.00128	0.00509		0.94625	0.440979	0.159234	0.048918	0.01793	0.003178	-0.00163		0.544995	0.206635	0.072145	0.023376	0.011372		0.963866	0.492726	0.193339	0.084317	0.022712
32.6	0.908306	0.292644	0.083911	0.020005	0.013344		1.01903	0.438602	0.149532	0.056768	0.017867	-0.00504	0.002666		1.00112	0.54594	0.238517	0.097804	0.046403	0.017166	0.015844		0.911105	0.394111	0.132388	0.057201	0.012093	-0.00145	0.004873		0.949063	0.442508	0.159673	0.048977	0.017833	0.003128	-0.00244		0.546698	0.207707	0.072616	0.023485	0.011445		0.966163	0.494948	0.194659	0.085203	0.023058
32.8	0.911963	0.294093	0.083894	0.020146	0.012837		1.02173	0.440453	0.150283	0.056486	0.018116	-0.00473	0.002785		1.00399	0.548056	0.240033	0.098254	0.047104	0.017715	0.015998		0.914492	0.395323	0.133043	0.057616	0.011869	-0.00178	0.004369		0.951101	0.443689	0.16011	0.049235	0.017622	0.00279	-0.00339		0.548857	0.208012	0.073089	0.022563	0.01129		0.967812	0.497	0.195594	0.086207	0.023301
33	0.915112	0.294933	0.08425	0.019446	0.012742		1.02468	0.442199	0.150665	0.056396	0.01786	-0.00502	0.00277		1.00588	0.549986	0.24109	0.099039	0.047722	0.018081	0.01636		0.916843	0.396573	0.133597	0.057412	0.01202	-0.00172	0.00482		0.953712	0.445524	0.160974	0.050117	0.018036	0.003292	-0.00301		0.551267	0.209509	0.073106	0.022932	0.011372		0.969456	0.498337	0.196193	0.086713	0.023568
33.2	0.918046	0.296159	0.083931	0.018922	0.012		1.0274	0.443774	0.151408	0.056909	0.018005	-0.00444	0.002609		1.00903	0.551991	0.242811	0.099676	0.047822	0.0184	0.015289		0.920724	0.398644	0.135191	0.05799	0.01217	-0.00047	0.003963		0.956073	0.447393	0.161487	0.04997	0.018009	0.003512	-0.00457		0.553163	0.210879	0.073966	0.023308	0.011932		0.971648	0.50004	0.197539	0.087493	0.024289
33.4	0.921737	0.29685	0.083725	0.018779	0.011752		1.03047	0.445947	0.152253	0.057252	0.018088	-0.00384	0.003384		1.01141	0.553822	0.244174	0.10001	0.04827	0.018823	0.015595		0.923172	0.39931	0.13545	0.058058	0.011799	-0.00109	0.003801		0.958128	0.448659	0.16239	0.050062	0.018307	0.003859	-0.00488		0.555768	0.211545	0.074284	0.023396	0.011588		0.973667	0.501495	0.197934	0.087838	0.024447
33.6	0.92504	0.297905	0.084013	0.018954	0.011453		1.03438	0.448373	0.153119	0.058597	0.018503	-0.00295	0.004496		1.01387	0.555936	0.245078	0.1006	0.048376	0.019156	0.015526		0.925195	0.40118	0.135696	0.057752	0.011816	-0.00135	0.002914		0.961183	0.45003	0.162947	0.050299	0.018503	0.004182	-0.00502		0.55767	0.21242	0.073892	0.02382	0.011658		0.976066	0.503405	0.198997	0.088626	0.025655
33.8	0.928841	0.2993	0.084111	0.019201	0.011718		1.03649	0.449876	0.153843	0.058932	0.019078	-0.00283	0.005095		1.01626	0.558396	0.246641	0.101484	0.049273	0.019357	0.016113		0.928725	0.403257	0.137283	0.058653	0.012017	-0.00114	0.002763		0.963434	0.451391	0.163291	0.049478	0.018545	0.00401	-0.00502		0.559749	0.212676	0.073772	0.02276	0.011337		0.977119	0.50449	0.198658	0.088321	0.025304
34	0.932745	0.300218	0.083822	0.019262	0.01152		1.0396	0.451841	0.154841	0.059578	0.019304	-0.0023	0.005545		1.01848	0.559849	0.246922	0.102529	0.049033	0.019304	0.016233		0.930722	0.404648	0.137644	0.058692	0.012232	-0.00134	0.002557		0.965679	0.452819	0.164127	0.049692	0.018566	0.004507	-0.00451		0.562076	0.213485	0.07328	0.022406	0.010949		0.978832	0.50574	0.199111	0.088101	0.02574
34.2	0.936495	0.302136	0.084115	0.020157	0.01179		1.04235	0.453496	0.155791	0.060292	0.019598	-0.00192	0.005533		1.02086	0.561491	0.247888	0.103555	0.048766	0.018862	0.016017		0.933556	0.406476	0.138329	0.059259	0.012184	-0.0011	0.001607		0.968472	0.453767	0.1645	0.04926	0.018886	0.003813	-0.0041		0.56342	0.214576	0.073589	0.022312	0.011177		0.981321	0.507616	0.200409	0.088134	0.026209
34.4	0.940383	0.302983	0.084233	0.020437	0.011812		1.04593	0.455258	0.156785	0.060409	0.019876	-0.00185	0.006225		1.0227	0.563385	0.248844	0.1049	0.049231	0.018865	0.017126		0.936717	0.408263	0.139006	0.059965	0.012659	-0.00066	0.002025		0.970584	0.455154	0.164943	0.049775	0.019627	0.003723	-0.00314		0.565166	0.215706	0.074312	0.022878	0.01189		0.984023	0.509827	0.201837	0.089571	0.026635
34.6	0.944272	0.305013	0.084846	0.02112	0.011946		1.04925	0.456287	0.157715	0.060233	0.020005	-0.00203	0.006516		1.02531	0.565979	0.250285	0.105844	0.049779	0.019217	0.017407		0.938876	0.409302	0.138923	0.059355	0.012353	-0.00105	0.002274		0.973277	0.456476	0.165308	0.04992	0.019925	0.003508	-0.00255		0.567014	0.21745	0.074767	0.024016	0.013046		0.986248	0.511526	0.202978	0.090234	0.026785
34.8	0.948164	0.306763	0.08614	0.021754	0.012423		1.05255	0.457688	0.158887	0.061197	0.020747	-0.00222	0.007774		1.02727	0.567741	0.251272	0.106118	0.050032	0.019676	0.018002		0.941764	0.410992	0.139547	0.059819	0.012494	-0.00101	0.00185		0.974861	0.456583	0.164848	0.049017	0.019307	0.002331	-0.00239		0.569222	0.218581	0.075124	0.023523	0.012697		0.988594	0.512615	0.203886	0.090673	0.026491
35	0.952062	0.308136	0.087049	0.022043	0.012674		1.05566	0.459056	0.159633	0.061386	0.020934	-0.00214	0.007438		1.02953	0.569421	0.252434	0.107837	0.050331	0.020338	0.019386		0.944538	0.412749	0.140342	0.060094	0.012841	-0.00048	0.003006		0.976828	0.457414	0.165252	0.048899	0.018653	0.002326	-0.00177		0.570968	0.22006	0.076352	0.024752	0.013321		0.99121	0.514695	0.205025	0.091313	0.027266
35.2	0.955857	0.310266	0.088295	0.022367	0.013084		1.05816	0.460807	0.160649	0.061855	0.021323	-0.00189	0.007037		1.0316	0.571449	0.253469	0.107587	0.050506	0.020638	0.018976		0.947305	0.413852	0.140477	0.060289	0.012659	-0.00071	0.003555		0.979165	0.458387	0.165656	0.049496	0.018683	0.002286	-0.00251		0.572457	0.220395	0.076592	0.024914	0.01321		0.993426	0.516663	0.205793	0.091898	0.027287
35.4	0.959225	0.31155	0.089179	0.022651	0.013527		1.06045	0.461775	0.160891	0.062023	0.021059	-0.00253	0.007089		1.03264	0.572792	0.254104	0.107541	0.050473	0.020364	0.019066		0.949809	0.415468	0.140771	0.060343	0.012926	-0.00033	0.003633		0.981162	0.459597	0.166442	0.049839	0.019264	0.002496	-0.00152		0.574538	0.220887	0.076864	0.025269	0.013043		0.996157	0.519255	0.207164	0.092686	0.027511
35.6	0.962567	0.313155	0.090373	0.023171	0.013921		1.06348	0.463454	0.161503	0.062864	0.020993	-0.0025	0.006932		1.03489	0.574817	0.255181	0.10734	0.050532	0.019903	0.0189		0.952139	0.416407	0.140766	0.060405	0.013015	-0.00055	0.004264		0.983142	0.460714	0.166551	0.049544	0.018613	0.002296	-0.00154		0.57637	0.221819	0.077082	0.025748	0.013588		0.997907	0.521604	0.20816	0.093572	0.027466
35.8	0.966711	0.315096	0.091471	0.023888	0.014865		1.06619	0.464965	0.161967	0.063191	0.021791	-0.00224	0.007179		1.03695	0.576504	0.256298	0.107429	0.051178	0.019853	0.019049		0.954927	0.418169	0.141021	0.061839	0.013537	-2.9e-05	0.004763		0.985187	0.461654	0.166798	0.048787	0.018639	0.001597	-0.00228		0.578907	0.221734	0.076756	0.025142	0.012783		0.999576	0.523524	0.20862	0.093914	0.027414
36	0.970166	0.316343	0.092112	0.024013	0.015328		1.06855	0.466117	0.162145	0.062886	0.021512	-0.00211	0.007029		1.03867	0.578164	0.257085	0.107874	0.051424	0.020021	0.019149		0.957354	0.419306	0.140855	0.062397	0.013294	-0.00022	0.004905		0.987293	0.462794	0.167217	0.049354	0.018294	0.001046	-0.00199		0.581165	0.223017	0.077629	0.025914	0.013207		1.00208	0.525848	0.209999	0.094988	0.028323
36.2	0.972944	0.317788	0.09207	0.023651	0.014369		1.07112	0.46765	0.162712	0.063388	0.021992	-0.00232	0.00653		1.04128	0.580116	0.258098	0.108755	0.051907	0.02038	0.019647		0.960568	0.42036	0.14094	0.062997	0.013516	-9.2e-05	0.004906		0.989486	0.464487	0.167633	0.049583	0.018892	0.001274	-0.00211		0.58311	0.222923	0.078222	0.025832	0.01321		1.00393	0.526829	0.209988	0.095098	0.027796
36.4	0.976255	0.319386	0.0921	0.023531	0.014333		1.07334	0.468802	0.162422	0.062442	0.021625	-0.0028	0.006573		1.04343	0.581661	0.259254	0.10951	0.052447	0.020793	0.020014		0.963235	0.421645	0.141347	0.063821	0.013633	0.000238	0.005346		0.991126	0.465767	0.168306	0.050351	0.019146	0.000983	-0.00209		0.586974	0.22433	0.078678	0.025933	0.013821		1.00565	0.528432	0.210217	0.095576	0.02749
36.6	0.979401	0.320961	0.092529	0.023418	0.0144		1.07635	0.470169	0.162893	0.062807	0.021706	-0.00273	0.006284		1.04597	0.582586	0.260061	0.109531	0.052052	0.0204	0.019789		0.966213	0.423384	0.141862	0.064332	0.014078	0.000681	0.005368		0.993011	0.46649	0.167556	0.049899	0.018488	0.000244	-0.00329		0.588528	0.225047	0.07864	0.025964	0.013791		1.00744	0.530408	0.211398	0.095882	0.027545
36.8	0.982461	0.322724	0.093386	0.023696	0.014497		1.07877	0.471908	0.163483	0.062939	0.021906	-0.00227	0.006466		1.04752	0.583951	0.260692	0.109556	0.052412	0.019797	0.019458		0.969501	0.424838	0.142729	0.065505	0.014714	0.001043	0.005942		0.994997	0.468403	0.168263	0.050247	0.019528	0.000656	-0.00318		0.590976	0.225318	0.079051	0.025557	0.01347		1.00885	0.531777	0.211885	0.095938	0.027426
37	0.985629	0.323877	0.093777	0.023001	0.014946		1.08156	0.473628	0.16403	0.063156	0.022048	-0.00159	0.006228		1.04986	0.585626	0.261994	0.110394	0.052657	0.020634	0.019728		0.972028	0.425753	0.143293	0.065379	0.014575	0.001143	0.005839		0.997382	0.470307	0.168991	0.051143	0.020158	0.001339	-0.00287		0.593407	0.226242	0.078188	0.025447	0.013206		1.01039	0.532517	0.212196	0.095731	0.027139
37.2	0.988743	0.32533	0.094275	0.022819	0.014717		1.08417	0.475436	0.164216	0.06352	0.021937	-0.0012	0.006114		1.05246	0.587086	0.263103	0.110452	0.052998	0.021436	0.019347		0.97545	0.427446	0.144224	0.065693	0.014398	0.001323	0.004438		0.999756	0.471919	0.169271	0.051205	0.02031	0.001731	-0.00323		0.595357	0.226435	0.078565	0.025281	0.013243		1.0124	0.534422	0.213374	0.096612	0.027207
37.4	0.992079	0.326685	0.094351	0.023152	0.014952		1.08686	0.477271	0.164246	0.063457	0.021829	-0.00066	0.007094		1.05381	0.587673	0.263034	0.110363	0.053499	0.021535	0.019787		0.977639	0.428977	0.144756	0.065657	0.014751	0.000748	0.004498		1.00172	0.472988	0.169444	0.051499	0.020721	0.001818	-0.00291		0.597872	0.226859	0.079229	0.025745	0.013105		1.01353	0.534825	0.213492	0.096274	0.026502
37.6	0.995346	0.328361	0.094876	0.023369	0.014643		1.08977	0.478834	0.1646	0.063793	0.021699	-0.00068	0.00654		1.05584	0.589383	0.26389	0.110903	0.053661	0.021821	0.019019		0.980302	0.431536	0.146047	0.066081	0.015117	0.000956	0.004351		1.00491	0.474762	0.170145	0.051998	0.021444	0.002389	-0.00224		0.6001	0.227977	0.079661	0.026377	0.013951		1.01492	0.535216	0.214054	0.096775	0.026687
37.8	0.998984	0.329881	0.095539	0.023508	0.014786		1.09159	0.480009	0.165072	0.06375	0.021736	-0.00064	0.006358		1.05703	0.590778	0.264489	0.111181	0.053732	0.021201	0.018866		0.983652	0.433779	0.147877	0.067229	0.015892	0.001989	0.004935		1.00712	0.476233	0.170611	0.052066	0.021537	0.002116	-0.00151		0.602535	0.228628	0.079903	0.025587	0.01404		1.01665	0.536036	0.21476	0.097019	0.026477
38	1.00199	0.330674	0.095025	0.023108	0.014291		1.09417	0.481941	0.165576	0.06375	0.021467	-0.00019	0.005611		1.05873	0.592025	0.265073	0.112611	0.05364	0.021501	0.019528		0.985994	0.434919	0.148096	0.067352	0.015806	0.001948	0.005429		1.00883	0.478036	0.171271	0.052699	0.021959	0.00288	-0.00162		0.604006	0.230059	0.079866	0.025593	0.014118		1.01898	0.538084	0.216344	0.097499	0.026956
38.2	1.00527	0.331923	0.094969	0.023518	0.014162		1.09631	0.483	0.166239	0.064048	0.021667	-0.00031	0.005411		1.06086	0.593917	0.266241	0.113196	0.053978	0.02179	0.019695		0.988846	0.436868	0.14906	0.067941	0.015717	0.001822	0.005537		1.01098	0.478923	0.171109	0.052414	0.022079	0.002707	-0.00212		0.6058	0.231707	0.080682	0.025824	0.014777		1.02084	0.539354	0.217533	0.098264	0.027058
38.4	1.00843	0.332477	0.095315	0.023204	0.013885		1.09863	0.484027	0.166096	0.064035	0.021769	-0.00092	0.006115		1.06264	0.596063	0.267223	0.114355	0.054814	0.022404	0.021161		0.991206	0.438326	0.149768	0.067604	0.016212	0.002338	0.006115		1.01286	0.480437	0.172139	0.053346	0.022198	0.003223	-0.00111		0.608083	0.232483	0.08108	0.025609	0.014569		1.02289	0.541021	0.218725	0.099322	0.027116
38.6	1.01162	0.333563	0.095636	0.022885	0.01358		1.10128	0.484981	0.166705	0.064246	0.021588	-0.00122	0.005832		1.06454	0.59783	0.268549	0.115223	0.055205	0.023134	0.020872		0.993486	0.439565	0.149451	0.067228	0.015665	0.002171	0.005481		1.01523	0.48147	0.172624	0.053455	0.021576	0.003394	-0.00153		0.609467	0.234056	0.081778	0.025982	0.015045		1.02428	0.541991	0.219863	0.10017	0.027226
38.8	1.01505	0.334915	0.096286	0.022794	0.013641		1.1033	0.486323	0.167059	0.064497	0.021402	-0.00186	0.006281		1.06545	0.599251	0.26943	0.115152	0.055316	0.023442	0.020445		0.99588	0.44104	0.149921	0.067556	0.016286	0.002608	0.006195		1.01717	0.482093	0.173019	0.053426	0.021198	0.003127	-0.0018		0.6117	0.234509	0.082281	0.025261	0.014479		1.02606	0.542825	0.220579	0.100449	0.026921
39	1.01829	0.336082	0.097494	0.022908	0.013581		1.1056	0.487474	0.167196	0.064498	0.021068	-0.00204	0.005993		1.06688	0.600923	0.270591	0.115925	0.055114	0.023569	0.020198		0.99851	0.443091	0.15049	0.067556	0.016597	0.003051	0.006176		1.01932	0.483487	0.173964	0.054459	0.021142	0.003482	-0.00131		0.613274	0.235329	0.082878	0.025893	0.014854		1.02783	0.545063	0.221574	0.101286	0.027541
39.2	1.02183	0.338157	0.098128	0.023532	0.013648		1.10788	0.488771	0.167702	0.064627	0.02101	-0.00206	0.006133		1.06817	0.602474	0.27113	0.115566	0.055049	0.022969	0.019303		1.00074	0.444092	0.150669	0.067598	0.016148	0.002405	0.005918		1.02114	0.484556	0.17441	0.054531	0.021013	0.003377	-0.00206		0.615093	0.235568	0.083917	0.025986	0.014373		1.02973	0.546991	0.222537	0.102357	0.028128
39.4	1.02499	0.339642	0.098518	0.024266	0.013843		1.11056	0.490291	0.167949	0.064877	0.020991	-0.00261	0.006671		1.07004	0.604556	0.272853	0.116409	0.055506	0.023403	0.019244		1.00267	0.445756	0.150852	0.067633	0.016839	0.002538	0.006344		1.0226	0.485403	0.17437	0.054603	0.020878	0.003228	-0.00136		0.618238	0.23711	0.084433	0.026559	0.014439		1.03194	0.548387	0.223265	0.103178	0.028675
39.6	1.02837	0.340978	0.099181	0.024417	0.014439		1.11289	0.491414	0.168219	0.065161	0.020936	-0.00303	0.00703		1.07269	0.606806	0.274244	0.116937	0.055721	0.023242	0.019299		1.00498	0.446867	0.151048	0.067798	0.016308	0.002462	0.005278		1.02456	0.486448	0.17487	0.054437	0.020542	0.002869	-0.00128		0.620108	0.238358	0.084872	0.026852	0.014324		1.03296	0.549309	0.222573	0.103533	0.027765
39.8	1.03174	0.342837	0.099289	0.02448	0.014562		1.11478	0.492473	0.168424	0.065011	0.02109	-0.00314	0.006609		1.07404	0.607822	0.274973	0.117419	0.055995	0.022779	0.01983		1.00711	0.447849	0.151369	0.06823	0.016689	0.002138	0.005939		1.02647	0.487288	0.175213	0.053471	0.020471	0.002193	-0.00242		0.622144	0.238779	0.085694	0.026986	0.013753		1.03506	0.550918	0.222625	0.103411	0.027732
40	1.03477	0.344394	0.099238	0.024126	0.014277		1.11743	0.493852	0.168736	0.065213	0.020732	-0.00331	0.00668		1.07608	0.609629	0.275571	0.11815	0.055921	0.023065	0.019678		1.00958	0.44874	0.152015	0.068054	0.016359	0.001978	0.005746		1.02843	0.488656	0.176006	0.054585	0.020356	0.001888	-0.00192		0.623786	0.240223	0.086007	0.027359	0.013737		1.03716	0.552237	0.222983	0.103786	0.027952
40.2	1.03775	0.346246	0.099401	0.024826	0.013526		1.12044	0.495011	0.168997	0.065254	0.020975	-0.00392	0.007119		1.07868	0.61101	0.2771	0.118752	0.056555	0.023184	0.02003		1.01256	0.449695	0.152736	0.068723	0.016539	0.001951	0.005632		1.03042	0.490141	0.176845	0.054236	0.020767	0.001835	-0.00214		0.625642	0.241253	0.086543	0.027645	0.013968		1.03873	0.553827	0.223293	0.103746	0.027409
40.4	1.04109	0.347969	0.099248	0.025172	0.013922		1.12325	0.496497	0.169433	0.065411	0.020823	-0.00368	0.007387		1.08056	0.611944	0.27767	0.119509	0.056836	0.022887	0.020528		1.01473	0.450872	0.153153	0.068923	0.01652	0.001863	0.00656		1.03189	0.491324	0.177487	0.054013	0.020373	0.00187	-0.00284		0.627873	0.242768	0.086667	0.02821	0.014039		1.03996	0.55545	0.2236	0.103689	0.027336
40.6	1.0435	0.349063	0.099628	0.025137	0.014127		1.12626	0.497826	0.170248	0.065893	0.020249	-0.00348	0.006676		1.0831	0.613348	0.278771	0.119421	0.057472	0.022887	0.020093		1.01756	0.4526	0.153981	0.069326	0.0165	0.001916	0.005618		1.03456	0.492425	0.177512	0.054412	0.020157	0.001989	-0.00265		0.628857	0.243676	0.086539	0.028408	0.013595		1.04194	0.557063	0.224903	0.103721	0.027657
40.8	1.04575	0.350719	0.100095	0.025645	0.014358		1.1288	0.49938	0.171319	0.066457	0.020663	-0.00349	0.007078		1.08472	0.614622	0.279284	0.119949	0.058162	0.022711	0.020949		1.01953	0.453554	0.154518	0.069488	0.016699	0.001843	0.005986		1.03676	0.494298	0.17866	0.054812	0.02149	0.002459	-0.0025		0.631091	0.24407	0.08643	0.02817	0.013078		1.04319	0.558164	0.225212	0.10345	0.027237
41	1.0487	0.351868	0.099773	0.02561	0.014613		1.1314	0.500994	0.172405	0.066445	0.020764	-0.00318	0.006952		1.08712	0.615586	0.280066	0.12044	0.058599	0.023516	0.021458		1.02237	0.454744	0.155492	0.06916	0.016525	0.001625	0.005632		1.03899	0.496068	0.179601	0.055653	0.021398	0.00303	-0.00243		0.63232	0.244912	0.086287	0.028255	0.012886		1.04454	0.559266	0.225615	0.103175	0.027285
41.2	1.05137	0.353104	0.100311	0.025658	0.014519		1.134	0.502821	0.173197	0.066992	0.021278	-0.00248	0.006813		1.08868	0.6166	0.280419	0.120186	0.058922	0.023584	0.020572		1.02484	0.456635	0.156783	0.069559	0.016247	0.002128	0.00522		1.04122	0.497216	0.180053	0.055594	0.022194	0.003075	-0.00245		0.634725	0.24545	0.086564	0.028236	0.012845		1.04615	0.560387	0.226359	0.10395	0.027152
41.4	1.05381	0.354663	0.100817	0.026063	0.014556		1.1368	0.504289	0.174172	0.067303	0.021918	-0.00193	0.007845		1.09074	0.617921	0.281207	0.120791	0.059365	0.023873	0.021307		1.02712	0.458631	0.157615	0.069767	0.016424	0.002265	0.005735		1.04305	0.497927	0.180417	0.0552	0.022394	0.003183	-0.0023		0.637272	0.246732	0.087133	0.028939	0.01337		1.04743	0.561142	0.22679	0.103872	0.027051
41.6	1.05699	0.355639	0.100559	0.025563	0.013947		1.13977	0.506041	0.175431	0.067883	0.021664	-0.00113	0.006185		1.0928	0.619586	0.282438	0.121628	0.059614	0.023933	0.021404		1.02942	0.459782	0.158265	0.070465	0.016149	0.001858	0.005582		1.04566	0.499381	0.181349	0.05553	0.022869	0.003362	-0.00211		0.638839	0.247535	0.087128	0.029305	0.013891		1.04941	0.561748	0.227515	0.104544	0.027592
41.8	1.06003	0.357167	0.101473	0.025883	0.014525		1.14184	0.507407	0.176166	0.068621	0.022016	-0.0003	0.005787		1.09422	0.620941	0.283194	0.122251	0.060252	0.024234	0.021964		1.03168	0.461037	0.159088	0.071367	0.016158	0.002184	0.006187		1.04748	0.500303	0.181661	0.055644	0.02278	0.003013	-0.00176		0.641076	0.248057	0.086241	0.02836	0.013054		1.05083	0.563158	0.228201	0.104572	0.027705
42	1.06244	0.357492	0.101745	0.025351	0.014166		1.14453	0.509183	0.176388	0.069147	0.022156	0.000111	0.005853		1.09675	0.62289	0.284222	0.123311	0.060835	0.025313	0.022898		1.03408	0.461881	0.159335	0.071519	0.015677	0.002073	0.00556		1.04943	0.501804	0.182489	0.056212	0.022792	0.003281	-0.00132		0.642005	0.249203	0.086099	0.028058	0.012819		1.05255	0.564968	0.229077	0.104767	0.028064
42.2	1.06588	0.359013	0.102006	0.025499	0.013997		1.1465	0.510297	0.176909	0.069098	0.022046	-0.00039	0.005659		1.0984	0.623959	0.284494	0.122775	0.060649	0.024864	0.022701		1.03545	0.462487	0.15933	0.071536	0.015219	0.001284	0.005606		1.05188	0.503198	0.183069	0.056599	0.023177	0.003738	-0.00124		0.643986	0.24937	0.086283	0.027485	0.012415		1.05474	0.566062	0.230016	0.105779	0.028766
42.4	1.06821	0.360092	0.102716	0.025404	0.013688		1.14881	0.511945	0.177701	0.069648	0.021963	2.25e-05	0.00599		1.09956	0.625811	0.285236	0.123469	0.060603	0.025158	0.02242		1.03787	0.463779	0.159696	0.071463	0.015345	0.00217	0.005017		1.05395	0.504464	0.183931	0.057431	0.023312	0.004324	-0.00028		0.646167	0.249513	0.085878	0.027314	0.011743		1.05686	0.567922	0.231183	0.106329	0.029181
42.6	1.07089	0.361136	0.103531	0.024686	0.013404		1.15204	0.513716	0.178996	0.071037	0.022177	0.000375	0.006799		1.10121	0.626972	0.285831	0.1235	0.060705	0.025221	0.021713		1.04009	0.464785	0.15942	0.071861	0.015245	0.002061	0.004606		1.05619	0.504958	0.184002	0.05757	0.022771	0.004515	-0.00046		0.647071	0.250548	0.086833	0.027561	0.012372		1.05803	0.569151	0.232145	0.106075	0.029334
42.8	1.07349	0.362644	0.103916	0.024387	0.013337		1.15375	0.515361	0.179568	0.071054	0.022605	0.000732	0.007121		1.10203	0.628492	0.286392	0.123563	0.061143	0.025329	0.021717		1.04206	0.46573	0.159375	0.071677	0.015453	0.001795	0.004537		1.05807	0.506258	0.184675	0.058354	0.023417	0.004106	-2.5e-05		0.648947	0.250744	0.086922	0.027082	0.011946		1.05995	0.570405	0.232919	0.106169	0.029512
43	1.07617	0.363832	0.105098	0.024527	0.013256		1.15595	0.516844	0.179866	0.071112	0.02248	0.000119	0.007582		1.10369	0.629932	0.287187	0.124296	0.060361	0.02573	0.020842		1.04471	0.46694	0.159696	0.072226	0.01562	0.001417	0.00324		1.05961	0.507102	0.184701	0.059258	0.022759	0.003779	0.00011		0.650786	0.251867	0.086636	0.027414	0.01209		1.06226	0.572588	0.234353	0.107289	0.030393
43.2	1.07925	0.365514	0.105579	0.024945	0.013561		1.1581	0.518124	0.180424	0.071376	0.022987	0.000117	0.007738		1.10533	0.631576	0.287904	0.124652	0.060424	0.025928	0.020492		1.04609	0.467234	0.159791	0.072128	0.015465	0.000609	0.003253		1.06161	0.508335	0.184735	0.059174	0.02266	0.003689	-0.00058		0.652444	0.252355	0.086833	0.027013	0.011957		1.0641	0.574413	0.234984	0.108077	0.030701
43.4	1.08168	0.366549	0.105756	0.024932	0.013896		1.1605	0.520016	0.181273	0.071861	0.023195	0.000513	0.007683		1.10701	0.633472	0.289468	0.125726	0.06091	0.02636	0.020938		1.04866	0.468159	0.159919	0.072517	0.015702	0.000432	0.003544		1.06334	0.509248	0.184953	0.059855	0.022906	0.003813	-0.00011		0.654806	0.253974	0.086729	0.027248	0.012265		1.06579	0.575705	0.235201	0.108397	0.030531
43.6	1.084	0.367494	0.106327	0.024612	0.014495		1.16264	0.520823	0.181816	0.072146	0.023156	0.000238	0.007205		1.10853	0.634845	0.289861	0.125727	0.060479	0.025953	0.020569		1.05086	0.4686	0.159873	0.072688	0.015285	-0.00037	0.003162		1.06556	0.51023	0.185496	0.060031	0.022573	0.003432	-0.0004		0.656007	0.254808	0.08664	0.026841	0.012339		1.06688	0.577045	0.235387	0.109156	0.030082
43.8	1.08666	0.369555	0.107326	0.025181	0.014956		1.16504	0.522357	0.182181	0.072577	0.023659	-4.7e-05	0.007354		1.10907	0.635829	0.290067	0.126047	0.060319	0.025603	0.020901		1.05297	0.469115	0.159929	0.072377	0.015274	-0.00137	0.002994		1.06716	0.51151	0.186088	0.060388	0.022551	0.003289	-0.00039		0.657514	0.255419	0.087473	0.027285	0.012614		1.06887	0.579073	0.236837	0.109635	0.030657
44	1.09005	0.370747	0.107688	0.025483	0.015003		1.16827	0.524101	0.182985	0.073057	0.023847	0.000138	0.007282		1.11077	0.637126	0.290472	0.126645	0.060039	0.025582	0.021251		1.0561	0.470121	0.160595	0.072775	0.01489	-0.00187	0.002446		1.06922	0.512896	0.186898	0.061329	0.022448	0.00337	-0.00047		0.65864	0.256769	0.087228	0.027454	0.012989		1.07076	0.579961	0.237431	0.109961	0.030185
44.2	1.09215	0.371617	0.108176	0.026153	0.015305		1.17114	0.525224	0.183611	0.0739	0.024574	-0.00022	0.008167		1.11212	0.638432	0.291558	0.127419	0.060545	0.025889	0.021582		1.05854	0.471556	0.161019	0.073037	0.015038	-0.00184	0.002015		1.07112	0.513745	0.186978	0.061054	0.022667	0.003215	-0.00082		0.660067	0.257534	0.087755	0.027785	0.01327		1.07161	0.581304	0.238264	0.110186	0.029749
44.4	1.09425	0.372555	0.108176	0.026176	0.015507		1.17289	0.526498	0.184118	0.074052	0.024192	-0.00019	0.008107		1.11345	0.639248	0.291559	0.128309	0.060378	0.025922	0.021756		1.0611	0.473188	0.161554	0.073306	0.015071	-0.00167	0.002315		1.0727	0.514887	0.18741	0.061371	0.022505	0.003716	-0.00152		0.661534	0.258349	0.088021	0.028291	0.013367		1.07271	0.582248	0.238821	0.11048	0.030067
44.6	1.0966	0.373424	0.108083	0.026103	0.015659		1.17561	0.527969	0.185077	0.073923	0.024307	-0.00043	0.007252		1.11464	0.640543	0.292205	0.128255	0.060781	0.025266	0.021274		1.06366	0.474879	0.162369	0.074051	0.015786	-0.00171	0.002839		1.07481	0.515679	0.187499	0.061864	0.022304	0.003851	-0.00161		0.662558	0.258857	0.08875	0.028079	0.013439		1.07401	0.583169	0.239417	0.110483	0.030055
44.8	1.09946	0.37487	0.10843	0.026555	0.016209		1.17789	0.529758	0.186369	0.074704	0.025769	-0.00044	0.008834		1.11604	0.641592	0.292548	0.128939	0.060745	0.025241	0.02167		1.06611	0.476517	0.163281	0.074435	0.01645	-0.00156	0.003424		1.07598	0.516505	0.187398	0.061443	0.022444	0.003426	-0.00265		0.665439	0.259603	0.088804	0.027595	0.013136		1.07465	0.583876	0.239444	0.1105	0.02925
45	1.10312	0.376141	0.109183	0.027242	0.01675		1.1805	0.530994	0.186725	0.074556	0.026188	-0.00029	0.008337		1.1179	0.642436	0.292492	0.128891	0.060455	0.024545	0.02108		1.06912	0.478896	0.164748	0.075193	0.017093	-0.00094	0.00401		1.07763	0.517831	0.187907	0.062195	0.022329	0.003661	-0.00203		0.666475	0.260599	0.08995	0.027919	0.013639		1.07569	0.584743	0.23962	0.110354	0.029466
45.2	1.10658	0.377192	0.109774	0.027241	0.016867		1.18263	0.532294	0.187152	0.074492	0.026979	-0.00014	0.00767		1.11952	0.644051	0.293736	0.129306	0.060647	0.024717	0.020817		1.07151	0.480618	0.165438	0.075887	0.017304	-0.00101	0.005485		1.07996	0.519159	0.188357	0.061871	0.022708	0.003096	-0.00209		0.669404	0.261306	0.090062	0.028175	0.01375		1.07701	0.585356	0.240157	0.111093	0.029648
45.4	1.10974	0.378774	0.110857	0.028043	0.017132		1.18553	0.533586	0.187579	0.074638	0.027362	-7.5e-05	0.008259		1.12112	0.645185	0.294818	0.129704	0.060402	0.024675	0.020753		1.0744	0.482683	0.165644	0.076658	0.017317	-0.0005	0.005707		1.08173	0.519729	0.189194	0.061763	0.022815	0.002954	-0.00072		0.670872	0.262276	0.090344	0.028408	0.013873		1.07788	0.586382	0.240195	0.11087	0.029705
45.6	1.11345	0.379915	0.110797	0.028161	0.01711		1.18854	0.53515	0.187684	0.075366	0.027068	0.000394	0.007683		1.12281	0.646034	0.295422	0.129761	0.060241	0.024106	0.020852		1.07634	0.483859	0.165932	0.076956	0.017056	-0.00036	0.006444		1.0841	0.521177	0.18982	0.062341	0.023451	0.002895	-0.00069		0.672136	0.262292	0.090693	0.028341	0.013383		1.07857	0.587329	0.240794	0.111538	0.030055
45.8	1.11695	0.382185	0.112158	0.028824	0.01744		1.19044	0.53699	0.187739	0.075643	0.027833	0.000722	0.007794		1.12423	0.646969	0.296367	0.130283	0.060814	0.024608	0.021603		1.07871	0.485472	0.166281	0.077375	0.017178	0.00014	0.00705		1.08604	0.522575	0.190581	0.062375	0.024083	0.003418	-0.00067		0.675077	0.26389	0.090928	0.028397	0.013021		1.07984	0.588373	0.241028	0.111863	0.02984
46	1.11966	0.383051	0.112646	0.028936	0.016826		1.19367	0.538996	0.188211	0.075909	0.02807	0.001118	0.008038		1.12594	0.648128	0.296939	0.13045	0.060515	0.024404	0.021319		1.08077	0.487273	0.166639	0.077124	0.017488	0.001022	0.006424		1.08809	0.523842	0.191647	0.062839	0.024487	0.003959	-8.2e-05		0.67733	0.265385	0.092188	0.028817	0.013572		1.08225	0.590795	0.242518	0.113364	0.030708
46.2	1.12261	0.385147	0.112749	0.029314	0.016419		1.19536	0.540151	0.188744	0.07585	0.028063	0.001088	0.007766		1.12742	0.648767	0.297345	0.130509	0.060493	0.02385	0.021346		1.08199	0.488138	0.166702	0.076518	0.017225	0.000957	0.006856		1.0897	0.525128	0.192203	0.06252	0.024793	0.004106	-0.00047		0.679498	0.265301	0.092923	0.028507	0.013076		1.08463	0.592497	0.24341	0.11407	0.031677
46.4	1.12495	0.386295	0.112831	0.028886	0.015801		1.19776	0.542078	0.18961	0.076615	0.028125	0.001992	0.008602		1.12903	0.650396	0.298415	0.131125	0.061328	0.024378	0.021415		1.08504	0.490209	0.167353	0.07681	0.017425	0.001824	0.006315		1.09053	0.525695	0.192326	0.062054	0.024468	0.003687	-0.00068		0.681773	0.267058	0.09332	0.029258	0.013087		1.0867	0.593841	0.244255	0.114077	0.032183
46.6	1.12752	0.387391	0.113473	0.028764	0.015953		1.20052	0.543538	0.189653	0.077002	0.028198	0.00178	0.008742		1.13093	0.651432	0.298915	0.131579	0.061708	0.024545	0.021896		1.08656	0.491731	0.167417	0.076965	0.017389	0.00202	0.006167		1.09226	0.526241	0.192863	0.06253	0.02432	0.00301	-0.00014		0.683652	0.268391	0.093997	0.029639	0.013064		1.08854	0.59503	0.244864	0.114063	0.0329
46.8	1.12996	0.389016	0.113698	0.02868	0.015544		1.20157	0.544114	0.189459	0.076088	0.027604	0.000735	0.008533		1.13224	0.652877	0.300328	0.132159	0.062549	0.024917	0.022317		1.08876	0.492993	0.167641	0.077154	0.017273	0.00212	0.005646		1.09408	0.528477	0.194022	0.063145	0.025196	0.002968	-0.00057		0.685698	0.269045	0.0935	0.029313	0.01241		1.09116	0.59646	0.245123	0.114543	0.033276
47	1.13297	0.390462	0.113869	0.028903	0.015823		1.20432	0.54595	0.190087	0.076327	0.027454	0.000869	0.009123		1.13421	0.654329	0.301896	0.132695	0.062115	0.024949	0.02187		1.09084	0.494351	0.168487	0.078352	0.018166	0.002141	0.006648		1.09584	0.529908	0.194592	0.063706	0.024547	0.003047	-0.00064		0.687647	0.270444	0.093622	0.029854	0.013117		1.09316	0.598276	0.245777	0.115203	0.033568
47.2	1.13547	0.391583	0.114249	0.029275	0.016046		1.20611	0.54694	0.19064	0.076641	0.02756	0.000896	0.008802		1.13548	0.655819	0.303028	0.132699	0.062674	0.025343	0.022284		1.0927	0.495323	0.169027	0.078445	0.018087	0.00229	0.006905		1.09794	0.531374	0.195264	0.063917	0.024987	0.003225	-0.00089		0.689195	0.271098	0.093339	0.029375	0.012838		1.09463	0.59997	0.246389	0.115851	0.033605
47.4	1.13808	0.393447	0.114964	0.029813	0.016359		1.20846	0.548584	0.191441	0.076939	0.027143	0.001328	0.00899		1.13726	0.656799	0.303733	0.133659	0.063474	0.025082	0.023301		1.09509	0.496214	0.169493	0.079032	0.018414	0.00206	0.007684		1.09895	0.532427	0.195744	0.064579	0.024959	0.003361	-0.00088		0.691175	0.272844	0.094101	0.030472	0.013525		1.09573	0.601167	0.247245	0.116341	0.03361
47.6	1.14003	0.39437	0.115196	0.02932	0.016584		1.21083	0.549486	0.191203	0.077468	0.027067	0.001339	0.00889		1.13918	0.658358	0.304678	0.134159	0.063896	0.025845	0.023134		1.09658	0.497244	0.16971	0.079303	0.018686	0.002046	0.007262		1.10112	0.533368	0.196497	0.065178	0.024784	0.003435	-0.00081		0.692042	0.273154	0.094071	0.030245	0.013169		1.09747	0.602181	0.247809	0.117528	0.033518
47.8	1.14171	0.395386	0.115039	0.029059	0.016084		1.21269	0.550767	0.191158	0.077588	0.027122	0.000792	0.009629		1.13996	0.659441	0.30531	0.13472	0.064304	0.026005	0.02372		1.09852	0.498381	0.170121	0.079349	0.018272	0.001849	0.005736		1.10248	0.534128	0.196914	0.06554	0.024681	0.003193	-0.00048		0.693986	0.27394	0.094349	0.030964	0.013167		1.0998	0.603935	0.24912	0.118173	0.03384
48	1.14416	0.396181	0.115106	0.029066	0.016072		1.21479	0.552222	0.19159	0.07805	0.02713	0.000948	0.009584		1.14216	0.660597	0.305971	0.135619	0.064705	0.026079	0.024178		1.10037	0.499429	0.170646	0.079961	0.018493	0.001291	0.00636		1.10476	0.535039	0.197235	0.065943	0.024358	0.003173	-0.00153		0.695148	0.274658	0.093815	0.030722	0.012829		1.1013	0.604454	0.249434	0.118216	0.033117
48.2	1.14602	0.397266	0.115142	0.029066	0.016531		1.21632	0.55322	0.191965	0.078431	0.027083	0.00091	0.010274		1.14369	0.661809	0.306719	0.136481	0.065553	0.026567	0.024187		1.10266	0.50079	0.171477	0.080285	0.018879	0.001628	0.005978		1.10639	0.535626	0.197233	0.065846	0.024186	0.002784	-0.00176		0.697105	0.274972	0.093928	0.030498	0.012369		1.10267	0.605647	0.250402	0.118681	0.033154
48.4	1.14824	0.39873	0.115041	0.029193	0.016563		1.21786	0.554231	0.192058	0.078185	0.026518	0.000605	0.01069		1.14487	0.66336	0.307258	0.137214	0.065498	0.026748	0.023357		1.10434	0.502111	0.172033	0.080587	0.01865	0.001644	0.005797		1.10752	0.536013	0.197221	0.065805	0.023311	0.002534	-0.00204		0.698747	0.276076	0.09393	0.030651	0.012452		1.10415	0.60712	0.251395	0.118941	0.033592
48.6	1.15113	0.399968	0.114645	0.029115	0.016726		1.22054	0.555929	0.192753	0.078413	0.026591	0.000454	0.010459		1.14625	0.664783	0.308272	0.13757	0.066137	0.026683	0.023509		1.10651	0.503406	0.172399	0.081048	0.0189	0.001635	0.006716		1.10988	0.536901	0.197023	0.066267	0.023006	0.002555	-0.00186		0.699287	0.276592	0.0941	0.030091	0.01266		1.10547	0.608099	0.251947	0.119729	0.03333
48.8	1.15365	0.401237	0.115168	0.029567	0.016834		1.2221	0.557144	0.19345	0.078471	0.026827	0.000219	0.011499		1.14734	0.666149	0.308565	0.137738	0.06607	0.027015	0.022987		1.10902	0.50459	0.173009	0.08146	0.018955	0.002047	0.006555		1.11153	0.537868	0.197062	0.065996	0.022998	0.002542	-0.00229		0.701746	0.277156	0.093581	0.030028	0.012615		1.10627	0.608959	0.252804	0.119797	0.033276
49	1.15548	0.402194	0.115878	0.030231	0.016861		1.22436	0.558253	0.193359	0.078729	0.026752	-0.00019	0.01155		1.14935	0.667696	0.309224	0.138296	0.065993	0.027383	0.022014		1.11084	0.505907	0.173628	0.081649	0.018943	0.001716	0.006916		1.11385	0.539334	0.197755	0.066952	0.023066	0.003067	-0.00094		0.702349	0.278098	0.094658	0.030969	0.013567		1.10773	0.610695	0.253978	0.120251	0.033832
49.2	1.15777	0.402938	0.115865	0.030038	0.016597		1.22621	0.559888	0.194047	0.078745	0.027228	-0.00016	0.011361		1.15046	0.66927	0.310588	0.138957	0.066245	0.028021	0.021906		1.11324	0.506591	0.173579	0.081542	0.0183	0.001211	0.006931		1.11591	0.540345	0.198004	0.066079	0.023092	0.003143	-0.00135		0.704152	0.278511	0.094881	0.030563	0.013439		1.10877	0.61138	0.25475	0.120626	0.033794
49.4	1.16035	0.405096	0.116774	0.03086	0.016575		1.22837	0.561366	0.194788	0.079007	0.027092	0.000151	0.011535		1.15197	0.670608	0.310931	0.138994	0.065716	0.027823	0.021268		1.11534	0.507971	0.174036	0.081552	0.017971	0.001766	0.006088		1.11783	0.540835	0.19818	0.066071	0.023444	0.003462	-0.00066		0.705153	0.279453	0.094833	0.030258	0.013164		1.10999	0.613296	0.255913	0.121012	0.033888
49.6	1.16275	0.406269	0.11721	0.031052	0.016361		1.23048	0.562912	0.195317	0.079662	0.026806	0.000419	0.011426		1.15405	0.671692	0.311683	0.139532	0.065895	0.02819	0.022012		1.11749	0.509191	0.17477	0.081073	0.017832	0.001968	0.005902		1.12021	0.542153	0.198073	0.066004	0.024156	0.003889	-0.00166		0.706807	0.280285	0.095471	0.030199	0.013291		1.11136	0.614971	0.257121	0.121593	0.033768
49.8	1.16487	0.408039	0.117884	0.031116	0.015694		1.23208	0.564514	0.196197	0.079791	0.027077	0.001055	0.011405		1.15521	0.672962	0.312821	0.140656	0.066201	0.028788	0.022661		1.11953	0.510326	0.174966	0.081035	0.018034	0.001299	0.00521		1.1221	0.543675	0.198556	0.065595	0.024693	0.004686	-0.00192		0.70983	0.282585	0.096615	0.031153	0.014349		1.11269	0.615763	0.257526	0.12189	0.03409
50	1.167	0.409151	0.117782	0.031222	0.015249		1.23446	0.565725	0.196868	0.080069	0.02647	0.001281	0.010398		1.15728	0.674777	0.313907	0.140484	0.066183	0.028975	0.021926		1.12093	0.511368	0.175333	0.080394	0.018125	0.001584	0.004442		1.12403	0.544532	0.199167	0.065919	0.02513	0.0053	-0.00154		0.71129	0.283391	0.097409	0.031293	0.014919		1.11492	0.617797	0.258455	0.122772	0.034956
50.2	1.16904	0.409875	0.118383	0.030939	0.014883		1.23581	0.566532	0.197126	0.0801	0.026063	0.00109	0.010073		1.15859	0.676396	0.314724	0.140658	0.066253	0.029158	0.022052		1.12343	0.512448	0.176073	0.080565	0.017648	0.001743	0.003769		1.12569	0.545711	0.199333	0.065559	0.025255	0.005303	-0.00159		0.712822	0.283806	0.098087	0.030971	0.014791		1.11636	0.618129	0.258543	0.122603	0.035536
50.4	1.17169	0.411441	0.119106	0.031112	0.015122		1.23832	0.567814	0.197567	0.079923	0.025795	0.000592	0.010321		1.1602	0.67818	0.315633	0.140976	0.066341	0.029258	0.022482		1.12601	0.513999	0.176437	0.081435	0.018474	0.001939	0.004493		1.12729	0.54697	0.199989	0.066067	0.025259	0.005993	-0.00116		0.714497	0.285091	0.098286	0.031812	0.015258		1.11859	0.618681	0.258929	0.123122	0.03578
50.6	1.17419	0.412704	0.119589	0.031125	0.015559		1.24046	0.569105	0.197873	0.080355	0.02579	0.000791	0.009802		1.16154	0.679621	0.316838	0.141297	0.066286	0.029432	0.022663		1.12854	0.515957	0.177179	0.082488	0.018939	0.002629	0.004984		1.12952	0.548187	0.200677	0.06654	0.025573	0.006188	-0.00084		0.716588	0.285611	0.098505	0.031641	0.015516		1.11984	0.619539	0.25916	0.123456	0.036079
50.8	1.17662	0.414062	0.12015	0.030803	0.015469		1.24224	0.570377	0.19884	0.080786	0.025863	0.000735	0.01026		1.16324	0.681358	0.318667	0.141975	0.067097	0.029827	0.023426		1.13098	0.517715	0.17813	0.08376	0.019881	0.003082	0.006256		1.13116	0.549785	0.200975	0.066226	0.025766	0.006523	-0.00096		0.718055	0.286417	0.09914	0.031723	0.015983		1.12131	0.620524	0.259182	0.123987	0.035918
51	1.17962	0.415759	0.120389	0.030801	0.01612		1.24491	0.571967	0.199686	0.081302	0.025807	0.001165	0.009503		1.16506	0.682686	0.319678	0.142577	0.066387	0.029715	0.023704		1.13337	0.519662	0.178977	0.084667	0.020817	0.003293	0.008048		1.13294	0.551335	0.201921	0.066608	0.02591	0.006675	-0.00018		0.719673	0.288073	0.100176	0.032245	0.017447		1.12249	0.621483	0.259629	0.125377	0.036031
51.2	1.18207	0.4167	0.121264	0.030523	0.015788		1.2459	0.572451	0.199396	0.08068	0.024808	0.000363	0.008578		1.16606	0.683919	0.320141	0.142818	0.067312	0.03013	0.023795		1.13573	0.521539	0.179815	0.085035	0.020923	0.003763	0.007443		1.13451	0.552509	0.202434	0.06685	0.026505	0.006452	-0.00057		0.721394	0.288733	0.099804	0.031847	0.017055		1.12343	0.622189	0.260198	0.125966	0.035677
51.4	1.18434	0.418298	0.121774	0.030355	0.015772		1.24823	0.573904	0.199654	0.080801	0.024819	0.000286	0.008215		1.16811	0.684891	0.320726	0.143938	0.067641	0.029829	0.024359		1.1378	0.523424	0.180669	0.085887	0.021475	0.003902	0.008325		1.13577	0.553743	0.203391	0.067602	0.027063	0.006754	0.000255		0.723414	0.289958	0.100031	0.03264	0.017227		1.12435	0.622658	0.26049	0.126414	0.035427
51.6	1.1864	0.418711	0.121736	0.029893	0.015995		1.25028	0.574594	0.199494	0.080862	0.024648	3.19e-05	0.006962		1.16965	0.686378	0.322148	0.144605	0.068625	0.030781	0.025286		1.13981	0.525091	0.181088	0.086885	0.021528	0.004106	0.00827		1.13774	0.554582	0.203727	0.068393	0.026673	0.006243	0.000757		0.724985	0.290583	0.100836	0.032518	0.017084		1.12573	0.62299	0.260718	0.126539	0.035504
51.8	1.18893	0.419601	0.121875	0.029729	0.015982		1.25208	0.576074	0.200047	0.080427	0.02502	-0.00011	0.006928		1.17028	0.687054	0.322602	0.144755	0.068993	0.030351	0.026646		1.14227	0.526672	0.181528	0.087531	0.021803	0.003716	0.009051		1.13859	0.555169	0.203843	0.068576	0.026379	0.005406	0.000965		0.727591	0.291484	0.100575	0.032399	0.016671		1.12737	0.624435	0.262178	0.126469	0.035988
52	1.19148	0.421266	0.123417	0.030276	0.016801		1.25418	0.576857	0.200038	0.080623	0.024779	-0.0004	0.006467		1.17181	0.68789	0.322932	0.145102	0.069341	0.030225	0.026559		1.14436	0.528209	0.181976	0.08779	0.022147	0.00361	0.009414		1.14033	0.556163	0.204202	0.068851	0.026056	0.004951	0.001103		0.72884	0.29237	0.100721	0.032369	0.016679		1.12825	0.624968	0.262639	0.126635	0.035955
52.2	1.19448	0.422587	0.124069	0.030619	0.01768		1.25621	0.578057	0.200555	0.080535	0.024601	-0.00063	0.006415		1.17226	0.688306	0.323006	0.145554	0.069674	0.030352	0.026243		1.14695	0.529613	0.182569	0.087955	0.021548	0.004087	0.009097		1.14173	0.557156	0.204701	0.068821	0.025903	0.004512	0.001479		0.730492	0.292707	0.101179	0.031999	0.01668		1.12946	0.626149	0.263446	0.126972	0.03611
52.4	1.19688	0.424324	0.124611	0.030609	0.01759		1.25826	0.578951	0.20096	0.080301	0.024262	-0.00131	0.006352		1.17325	0.689815	0.323742	0.146069	0.069393	0.030974	0.02558		1.14796	0.531273	0.182551	0.087789	0.021246	0.004211	0.008924		1.14261	0.557863	0.204502	0.068988	0.025401	0.003921	0.001879		0.732485	0.293842	0.10085	0.031931	0.016565		1.13019	0.627612	0.26446	0.126824	0.035892
52.6	1.19912	0.425457	0.125661	0.030984	0.01781		1.26012	0.580524	0.201801	0.080364	0.024581	-0.00114	0.005576		1.17467	0.690704	0.324514	0.146249	0.070064	0.031152	0.026279		1.1503	0.532687	0.182578	0.087895	0.020972	0.004322	0.008518		1.14447	0.559103	0.204604	0.069142	0.025305	0.0041	0.001376		0.733025	0.294327	0.101615	0.031614	0.016759		1.1308	0.628414	0.264795	0.127101	0.035569
52.8	1.20099	0.426235	0.125841	0.030999	0.017699		1.262	0.582147	0.202596	0.080873	0.025511	-0.00077	0.005875		1.17573	0.691966	0.324782	0.147182	0.070253	0.031524	0.026246		1.15195	0.533444	0.182642	0.087811	0.020908	0.003693	0.008333		1.14541	0.559916	0.204668	0.068474	0.02509	0.004003	0.00075		0.735449	0.294952	0.102069	0.031917	0.01646		1.13188	0.629408	0.265459	0.126644	0.035732
53	1.20256	0.427204	0.126521	0.031373	0.017642		1.26441	0.584036	0.203232	0.081523	0.025838	-0.00061	0.005549		1.17785	0.69333	0.325895	0.147704	0.070421	0.032315	0.025444		1.15344	0.534301	0.183263	0.087596	0.020715	0.002994	0.007431		1.1472	0.560944	0.205059	0.068813	0.024935	0.003653	0.000964		0.736792	0.29595	0.102277	0.03209	0.016448		1.13332	0.631228	0.266366	0.126863	0.035729
53.2	1.20505	0.4286	0.127622	0.031417	0.017412		1.26643	0.585192	0.20437	0.081912	0.026964	-0.00036	0.00561		1.17851	0.694088	0.325908	0.147732	0.070777	0.031954	0.025767		1.15623	0.535502	0.183925	0.087815	0.020647	0.003161	0.007068		1.14841	0.561492	0.204953	0.067966	0.024332	0.002712	-0.00028		0.738615	0.296635	0.102667	0.031854	0.015885		1.1348	0.632404	0.267109	0.126815	0.035737
53.4	1.20692	0.430161	0.128331	0.031675	0.017004		1.26835	0.586813	0.20499	0.081945	0.027242	-0.0002	0.005186		1.1805	0.694788	0.326035	0.147942	0.070618	0.031877	0.025835		1.15797	0.536546	0.184571	0.087669	0.021009	0.003061	0.006818		1.14977	0.562402	0.205334	0.06813	0.024426	0.002413	-0.00027		0.740194	0.297405	0.102137	0.032132	0.015509		1.13606	0.633952	0.268217	0.1271	0.035718
53.6	1.20824	0.430731	0.128227	0.031497	0.016691		1.27022	0.587861	0.20548	0.08276	0.027617	-0.00051	0.005516		1.182	0.696027	0.326915	0.148347	0.071003	0.031775	0.025932		1.16027	0.537841	0.18497	0.087344	0.02067	0.003129	0.005656		1.15192	0.563478	0.20545	0.067878	0.02462	0.002477	-0.00103		0.741771	0.29822	0.1026	0.032659	0.015565		1.13731	0.635407	0.268877	0.127342	0.035553
53.8	1.20966	0.431782	0.127812	0.031386	0.015914		1.27172	0.589292	0.205787	0.083009	0.028077	-0.00058	0.005585		1.18324	0.696831	0.327861	0.148915	0.070934	0.031796	0.026013		1.16144	0.537659	0.184588	0.086822	0.021151	0.00223	0.005651		1.15328	0.564523	0.206051	0.067603	0.024692	0.003088	-0.00162		0.743272	0.299113	0.103391	0.033537	0.015865		1.13922	0.636621	0.269639	0.1283	0.036642
54	1.21094	0.432953	0.126957	0.031231	0.015148		1.27389	0.590915	0.206173	0.083749	0.028127	-0.00049	0.004378		1.18514	0.697881	0.328893	0.148923	0.071189	0.031956	0.025242		1.16328	0.538322	0.184916	0.086395	0.020532	0.002536	0.004671		1.15467	0.565136	0.20644	0.067353	0.024605	0.00322	-0.00204		0.743886	0.299576	0.103388	0.033544	0.015524		1.1415	0.638266	0.270529	0.129038	0.037433
54.2	1.21252	0.433769	0.127637	0.031582	0.014975		1.27587	0.592567	0.206699	0.084306	0.028919	-0.00023	0.005317		1.18593	0.698798	0.329373	0.149448	0.07123	0.031843	0.025337		1.16627	0.540146	0.18636	0.087504	0.02096	0.003822	0.005022		1.1562	0.566167	0.206858	0.066889	0.024721	0.003459	-0.00216		0.745432	0.29925	0.102995	0.03327	0.014903		1.14305	0.639866	0.271378	0.129946	0.038037
54.4	1.21444	0.436005	0.127766	0.031708	0.015088		1.2785	0.594171	0.207498	0.085106	0.029669	-2.6e-05	0.006337		1.18761	0.699471	0.330092	0.149895	0.070813	0.031663	0.025522		1.16782	0.541341	0.18626	0.087313	0.021234	0.003465	0.005519		1.15777	0.567357	0.207516	0.067106	0.024803	0.003735	-0.00154		0.746455	0.299477	0.102042	0.03337	0.014534		1.14461	0.641508	0.272155	0.130861	0.038269
54.6	1.21646	0.43747	0.127194	0.031611	0.014822		1.28043	0.596415	0.208354	0.086387	0.029946	0.00113	0.006079		1.18817	0.699641	0.330618	0.149741	0.070447	0.031398	0.025568		1.17005	0.542406	0.186543	0.087681	0.020603	0.00363	0.00487		1.15938	0.568158	0.207479	0.066549	0.025039	0.003538	-0.00256		0.747182	0.299607	0.102586	0.032819	0.014495		1.14561	0.642782	0.272906	0.131896	0.038527
54.8	1.21781	0.439059	0.127731	0.031721	0.014718		1.28237	0.597336	0.208975	0.086102	0.029404	0.000949	0.006189		1.18967	0.700544	0.33159	0.150587	0.070889	0.031857	0.026097		1.171	0.543441	0.187016	0.087844	0.021076	0.003601	0.005387		1.16068	0.568862	0.207774	0.066378	0.025138	0.00322	-0.00216		0.749108	0.300765	0.103259	0.033247	0.015223		1.14671	0.643837	0.273199	0.13249	0.038561
55	1.21996	0.441164	0.127686	0.031765	0.014638		1.28409	0.598061	0.208794	0.085782	0.028879	0.000418	0.005849		1.19131	0.701541	0.332116	0.150843	0.071058	0.031798	0.026416		1.17322	0.54462	0.18774	0.087702	0.020439	0.003288	0.005457		1.1626	0.570528	0.20907	0.066755	0.02574	0.003474	-0.00175		0.749811	0.301855	0.103646	0.033576	0.015603		1.1481	0.644764	0.273702	0.133369	0.038521
55.2	1.2223	0.442098	0.127644	0.031913	0.01461		1.28564	0.59957	0.209186	0.085831	0.029037	0.000836	0.006182		1.192	0.702751	0.332795	0.151042	0.072002	0.031965	0.026552		1.17501	0.545789	0.188537	0.088365	0.020304	0.003221	0.005559		1.16373	0.570935	0.20922	0.066481	0.025722	0.003333	-0.00206		0.751569	0.302262	0.103013	0.033371	0.014714		1.14914	0.645772	0.274274	0.133473	0.038194
55.4	1.22428	0.443327	0.12775	0.032202	0.014606		1.28845	0.600954	0.209954	0.0861	0.029479	0.000974	0.006587		1.19362	0.704096	0.33354	0.151622	0.072201	0.031992	0.026755		1.17751	0.546886	0.189303	0.088813	0.020746	0.00357	0.006225		1.1647	0.571795	0.209761	0.067523	0.025504	0.003494	-0.00081		0.753577	0.303369	0.103019	0.034134	0.0147		1.15061	0.647228	0.275201	0.134076	0.038503
55.6	1.22707	0.444546	0.128896	0.03274	0.015683		1.29077	0.601608	0.210299	0.086091	0.029615	0.00126	0.006722		1.19462	0.705018	0.334235	0.151971	0.073156	0.032177	0.028312		1.1797	0.547612	0.189129	0.089289	0.020643	0.00351	0.006962		1.16667	0.572751	0.209683	0.067909	0.025245	0.003086	-0.00067		0.75493	0.304676	0.104222	0.034501	0.015616		1.15161	0.648104	0.275517	0.133654	0.038453
55.8	1.23001	0.445205	0.129091	0.032822	0.015971		1.29273	0.602928	0.210613	0.085652	0.029678	0.001538	0.007173		1.19567	0.706097	0.334878	0.152257	0.073437	0.031927	0.028473		1.18114	0.548456	0.189126	0.089186	0.020776	0.003302	0.006761		1.16809	0.573299	0.210263	0.067821	0.025712	0.00342	-0.00086		0.757026	0.305357	0.104071	0.034553	0.016037		1.15251	0.649283	0.275946	0.134016	0.038442
56	1.23206	0.446322	0.129805	0.033014	0.016059		1.29463	0.603365	0.210565	0.08564	0.028614	0.00086	0.007325		1.19717	0.707205	0.335292	0.152461	0.073391	0.031888	0.027875		1.1829	0.549748	0.189698	0.089227	0.020209	0.003422	0.005749		1.17022	0.574901	0.211619	0.068902	0.025992	0.003873	-0.00024		0.757816	0.306519	0.105	0.035008	0.016939		1.15382	0.650517	0.276475	0.134629	0.038244
56.2	1.23566	0.447141	0.130594	0.033287	0.01714		1.29597	0.604325	0.211048	0.085513	0.028998	0.001153	0.007234		1.19823	0.707998	0.335305	0.152892	0.073062	0.031662	0.028099		1.18434	0.550858	0.190257	0.089534	0.020035	0.0033	0.006485		1.17177	0.575647	0.212256	0.069682	0.026623	0.004267	0.00045		0.759682	0.307477	0.106188	0.034907	0.017547		1.15449	0.651099	0.276565	0.134346	0.037918
56.4	1.23808	0.448458	0.131051	0.032942	0.016779		1.29776	0.605146	0.211445	0.085206	0.028412	0.001411	0.007293		1.19984	0.709652	0.336524	0.153303	0.073115	0.032218	0.027817		1.18558	0.552461	0.190777	0.089519	0.02031	0.003572	0.006344		1.17307	0.576888	0.212804	0.070645	0.02691	0.004915	0.000562		0.76183	0.309157	0.10689	0.035556	0.017825		1.15564	0.6522	0.277112	0.134385	0.037779
56.6	1.24047	0.449321	0.13162	0.033484	0.016899		1.29916	0.606035	0.211599	0.085557	0.028595	0.001607	0.007532		1.20052	0.710438	0.336456	0.153033	0.072713	0.031469	0.027722		1.18777	0.553935	0.191461	0.089921	0.020862	0.004008	0.006086		1.1755	0.577928	0.213327	0.071282	0.027401	0.005448	0.000599		0.76318	0.310078	0.10794	0.035987	0.018067		1.1566	0.652911	0.277395	0.134511	0.038211
56.8	1.24277	0.450291	0.132164	0.033082	0.017156		1.30119	0.607025	0.211679	0.08547	0.028507	0.001666	0.007927		1.20229	0.712216	0.336928	0.154247	0.072638	0.031737	0.028528		1.18938	0.55488	0.191981	0.090117	0.021271	0.003649	0.007116		1.17715	0.579096	0.213847	0.071643	0.027817	0.005926	0.000547		0.765913	0.311159	0.108613	0.036293	0.018553		1.15781	0.653446	0.277428	0.13433	0.038033
57	1.24518	0.451622	0.133275	0.033285	0.017107		1.30318	0.607794	0.211905	0.085205	0.027791	0.00143	0.007749		1.20371	0.713535	0.33766	0.15403	0.072475	0.031945	0.027487		1.19159	0.556196	0.192884	0.090164	0.021636	0.003294	0.006875		1.17973	0.580648	0.215079	0.072611	0.027888	0.006245	0.000659		0.76728	0.31248	0.108302	0.036395	0.01842		1.15904	0.654529	0.277982	0.134509	0.037976
57.2	1.2471	0.452848	0.133797	0.033046	0.017166		1.30427	0.60794	0.211701	0.084775	0.027442	0.000598	0.007715		1.20506	0.714432	0.337866	0.154962	0.07259	0.032231	0.028122		1.19353	0.557904	0.193425	0.090585	0.02175	0.003481	0.006815		1.18129	0.581428	0.215497	0.073021	0.027871	0.006234	0.00092		0.76852	0.313541	0.109543	0.037003	0.018772		1.15999	0.655517	0.278625	0.13474	0.037973
57.4	1.24867	0.454199	0.134177	0.033079	0.017151		1.30563	0.608958	0.211272	0.084114	0.026664	1.58e-05	0.006741		1.207	0.715097	0.33802	0.155456	0.072195	0.031895	0.028112		1.19507	0.558819	0.193626	0.090528	0.021731	0.002874	0.007377		1.18304	0.582825	0.216314	0.073728	0.02828	0.006931	0.000819		0.769636	0.314343	0.109376	0.03694	0.018674		1.16107	0.656234	0.279205	0.135397	0.037691
57.6	1.2512	0.455727	0.134185	0.033929	0.017482		1.30665	0.60929	0.211233	0.084491	0.026071	-0.00065	0.006733		1.20841	0.716885	0.339313	0.155962	0.07242	0.032085	0.027284		1.1965	0.560244	0.193831	0.090744	0.02179	0.002407	0.006964		1.18555	0.583929	0.216567	0.073755	0.028434	0.007192	0.000301		0.7707	0.31512	0.109562	0.036909	0.018293		1.16288	0.657531	0.280162	0.136105	0.038493
57.8	1.25337	0.457165	0.135157	0.034724	0.017481		1.30846	0.611141	0.211669	0.084872	0.02635	3.03e-05	0.007552		1.20993	0.717606	0.339887	0.157038	0.072533	0.032457	0.027617		1.19755	0.560129	0.193833	0.090296	0.02176	0.001624	0.007127		1.18688	0.584533	0.217455	0.073914	0.029043	0.007334	0.000621		0.772413	0.315374	0.108996	0.036625	0.017479		1.16517	0.659042	0.28098	0.136892	0.039927
58	1.25491	0.459097	0.135417	0.034949	0.016997		1.31062	0.612392	0.212246	0.085219	0.0264	6.95e-05	0.007302		1.21125	0.718744	0.340496	0.1572	0.072738	0.032065	0.02723		1.19976	0.561512	0.194272	0.090622	0.020784	0.001199	0.006611		1.18861	0.585416	0.217897	0.07379	0.028805	0.007374	0.000567		0.772887	0.315872	0.108326	0.036014	0.016658		1.16676	0.660302	0.281416	0.13713	0.040509
58.2	1.25705	0.460472	0.136061	0.035393	0.017039		1.3125	0.614166	0.212953	0.085893	0.02715	0.000392	0.008951		1.21258	0.719971	0.341202	0.157602	0.073097	0.032278	0.027681		1.20191	0.563043	0.194758	0.091316	0.020996	0.001462	0.0065		1.18999	0.58681	0.218596	0.073448	0.029418	0.007761	0.000933		0.774867	0.315898	0.107893	0.035049	0.016038		1.16849	0.661978	0.282234	0.137522	0.041259
58.4	1.25835	0.461558	0.135628	0.034744	0.016648		1.31496	0.615421	0.213656	0.086958	0.027236	0.000387	0.009746		1.2139	0.720492	0.342094	0.157623	0.07288	0.032212	0.027629		1.20347	0.563969	0.194275	0.090622	0.020003	0.000734	0.00554		1.19121	0.587517	0.218567	0.073682	0.028859	0.007178	0.001895		0.776149	0.316891	0.108179	0.035341	0.016392		1.17	0.662992	0.283216	0.137928	0.041353
58.6	1.25985	0.462588	0.135852	0.034905	0.016679		1.31675	0.616667	0.214552	0.087682	0.027416	0.000545	0.010158		1.21486	0.721138	0.342571	0.157986	0.073555	0.032015	0.028893		1.20539	0.564422	0.19452	0.090848	0.019734	0.00061	0.00576		1.19236	0.588066	0.218297	0.073155	0.02838	0.007076	0.001007		0.77701	0.3169	0.109185	0.035172	0.016363		1.17145	0.663653	0.283645	0.138592	0.041244
58.8	1.26179	0.464104	0.136661	0.034992	0.017163		1.31903	0.61756	0.215238	0.087544	0.027455	0.000756	0.010523		1.21656	0.72263	0.343913	0.158909	0.074409	0.032802	0.028594		1.2068	0.565243	0.194781	0.090885	0.020016	0.000139	0.006084		1.19309	0.588771	0.218373	0.072735	0.028092	0.006455	0.001532		0.77966	0.318117	0.108828	0.035144	0.016221		1.17284	0.665098	0.284592	0.139025	0.041465
59	1.26368	0.465181	0.136943	0.035032	0.016948		1.32116	0.618992	0.215816	0.088704	0.028402	0.000885	0.011239		1.21775	0.723882	0.344951	0.159526	0.075164	0.03283	0.029372		1.20926	0.566393	0.195314	0.091092	0.019403	6.43e-06	0.005485		1.19479	0.589746	0.219114	0.072996	0.028253	0.006752	0.002363		0.780883	0.319311	0.108645	0.035434	0.015994		1.17427	0.666114	0.285276	0.139623	0.041446
59.2	1.26623	0.466243	0.137865	0.035485	0.017541		1.32285	0.620987	0.216757	0.088999	0.028782	0.001431	0.010951		1.21872	0.724833	0.345708	0.160335	0.075396	0.032719	0.029237		1.21145	0.567754	0.19572	0.091881	0.019958	0.000606	0.005535		1.19572	0.590278	0.219332	0.072723	0.027761	0.006453	0.001768		0.783247	0.319955	0.108817	0.035325	0.015632		1.17556	0.66693	0.285802	0.140716	0.041461
59.4	1.26799	0.4669	0.138156	0.035441	0.01721		1.32561	0.62227	0.217489	0.089166	0.029328	0.001361	0.010688		1.22012	0.726304	0.346281	0.160665	0.075544	0.032464	0.02854		1.21371	0.568804	0.195789	0.09139	0.019957	0.001117	0.004529		1.19651	0.590962	0.219278	0.072774	0.026817	0.005746	0.001624		0.785993	0.320789	0.108766	0.035891	0.015895		1.17715	0.668677	0.286914	0.141408	0.041698
59.6	1.26954	0.467679	0.138868	0.035396	0.017392		1.32705	0.623579	0.217999	0.089693	0.029488	0.000923	0.010513		1.22115	0.726885	0.346929	0.161069	0.07632	0.032656	0.029245		1.21518	0.569532	0.195664	0.091974	0.020068	0.001076	0.004747		1.1987	0.59193	0.219029	0.072148	0.026971	0.005648	0.000848		0.787105	0.321443	0.109887	0.036191	0.016389		1.17805	0.669604	0.287101	0.141538	0.041927
59.8	1.2718	0.467804	0.138405	0.035264	0.01704		1.32889	0.625321	0.218561	0.089603	0.029275	0.00105	0.009923		1.223	0.728221	0.347868	0.16148	0.076565	0.032514	0.029		1.2171	0.571103	0.196008	0.092457	0.020324	0.001794	0.004691		1.19981	0.592919	0.219655	0.072471	0.027458	0.00616	0.000909		0.789045	0.321784	0.11031	0.036082	0.016668		1.17955	0.670519	0.287661	0.141992	0.042142
60	1.27351	0.468933	0.13884	0.034961	0.017053		1.33076	0.62655	0.219254	0.090381	0.029752	0.001293	0.009138		1.22394	0.729276	0.348078	0.161415	0.076484	0.032105	0.028999		1.2197	0.573148	0.197387	0.093063	0.020568	0.002792	0.004836		1.20149	0.594506	0.220395	0.073396	0.027377	0.00623	0.000724		0.78956	0.322334	0.110182	0.035962	0.016064		1.18102	0.672045	0.288854	0.142626	0.042871
60.2	1.276	0.470079	0.139125	0.034893	0.017407		1.33148	0.627274	0.219453	0.090577	0.030003	0.00124	0.008759		1.22515	0.729951	0.348359	0.161985	0.076587	0.031747	0.029469		1.22105	0.574279	0.197921	0.093221	0.020958	0.003459	0.005277		1.20236	0.595111	0.220018	0.073079	0.027412	0.006627	0.000793		0.791355	0.323262	0.111053	0.035995	0.016107		1.18166	0.672438	0.28879	0.142872	0.042867
60.4	1.27762	0.471273	0.139736	0.034857	0.017444		1.33353	0.629211	0.219839	0.091045	0.029618	0.001501	0.008491		1.22606	0.730626	0.348796	0.161898	0.076555	0.031995	0.028339		1.2233	0.57584	0.198383	0.093016	0.020944	0.004103	0.004786		1.20442	0.597387	0.220654	0.074016	0.027974	0.007616	0.000545		0.793009	0.323952	0.111149	0.036133	0.015686		1.18244	0.673064	0.28893	0.142985	0.042768
60.6	1.2797	0.472859	0.140055	0.035542	0.017917		1.33474	0.630555	0.219833	0.091413	0.029772	0.001778	0.008184		1.22643	0.731154	0.348566	0.161734	0.076016	0.031508	0.028206		1.225	0.577505	0.199261	0.093531	0.021427	0.004296	0.004438		1.20619	0.598292	0.220818	0.073992	0.028063	0.007579	0.000143		0.794343	0.324786	0.110966	0.036074	0.015656		1.18376	0.674053	0.289617	0.143387	0.042763
60.8	1.28187	0.474003	0.141326	0.035819	0.018538		1.33632	0.631157	0.219846	0.090888	0.029113	0.001442	0.0076		1.22875	0.733018	0.350085	0.162962	0.076839	0.032887	0.02872		1.22612	0.578432	0.199324	0.093375	0.021001	0.003685	0.004728		1.20749	0.599183	0.221007	0.073764	0.027823	0.007271	0.000255		0.795665	0.325301	0.110921	0.035204	0.01592		1.18432	0.674299	0.28922	0.143169	0.041925
61	1.28399	0.475857	0.142058	0.036227	0.018712		1.33791	0.631983	0.220203	0.090731	0.028564	0.001274	0.006133		1.22988	0.733819	0.350861	0.163254	0.077364	0.033584	0.02876		1.22782	0.579809	0.199679	0.093457	0.020662	0.003249	0.00453		1.20984	0.600924	0.221828	0.074491	0.027821	0.0075	1.39e-05		0.795948	0.326389	0.110928	0.03517	0.015958		1.18549	0.675048	0.28966	0.143381	0.042125
61.2	1.28526	0.477275	0.142502	0.036352	0.018911		1.33911	0.632974	0.220813	0.090403	0.028151	0.001041	0.005356		1.23104	0.734362	0.351085	0.164051	0.077662	0.034081	0.029113		1.2289	0.581187	0.200045	0.093659	0.020737	0.003475	0.004499		1.21133	0.601671	0.221907	0.074738	0.02808	0.006811	0.000296		0.7968	0.327246	0.111318	0.03529	0.016097		1.18627	0.676424	0.290258	0.143671	0.042117
61.4	1.28733	0.478556	0.143804	0.037186	0.019013		1.34099	0.63415	0.221073	0.090384	0.028062	0.001037	0.004931		1.23236	0.735252	0.351557	0.164423	0.077695	0.033954	0.029009		1.23105	0.582299	0.200341	0.093929	0.021033	0.003316	0.004904		1.21276	0.602322	0.222058	0.0751	0.028213	0.006453	0.000164		0.798382	0.328361	0.111987	0.035475	0.016158		1.18733	0.676795	0.290314	0.143831	0.042431
61.6	1.28933	0.479885	0.1439	0.038189	0.01905		1.34278	0.635647	0.222003	0.090965	0.028176	0.00129	0.005179		1.2333	0.736356	0.352264	0.164803	0.077923	0.034357	0.029116		1.23194	0.583153	0.200882	0.09438	0.021618	0.002779	0.005277		1.21407	0.602975	0.222241	0.074736	0.028441	0.006203	-0.00066		0.799127	0.329264	0.112566	0.035832	0.016573		1.18918	0.677819	0.291214	0.144221	0.043154
61.8	1.29074	0.480816	0.144497	0.038391	0.018912		1.34498	0.636945	0.222791	0.091291	0.028403	0.001422	0.005662		1.2348	0.737569	0.352906	0.165123	0.077943	0.034651	0.028883		1.23443	0.583987	0.201512	0.094414	0.021684	0.002711	0.005244		1.21506	0.603411	0.222583	0.07491	0.028828	0.005996	0.000244		0.801071	0.329828	0.112242	0.035389	0.016285		1.19025	0.678888	0.291323	0.144041	0.043315
62	1.29153	0.482053	0.14455	0.038336	0.018388		1.34676	0.637533	0.223311	0.091201	0.028514	0.00088	0.005707		1.23577	0.738289	0.353776	0.164923	0.077913	0.034533	0.029006		1.23722	0.586162	0.202971	0.095936	0.022347	0.003196	0.005881		1.2168	0.604646	0.223068	0.075246	0.028658	0.005946	0.000265		0.801833	0.331359	0.113476	0.035913	0.017103		1.19145	0.679333	0.291534	0.143882	0.042832
62.2	1.29272	0.482637	0.144324	0.038429	0.017981		1.34836	0.639048	0.224256	0.092063	0.029133	0.001148	0.006769		1.23721	0.739755	0.354787	0.165442	0.078168	0.035738	0.029661		1.23932	0.587579	0.203574	0.096369	0.022635	0.003311	0.006441		1.21768	0.60609	0.223425	0.07475	0.028716	0.005408	0.00039		0.803078	0.332168	0.114289	0.035869	0.01761		1.19288	0.680881	0.292723	0.144372	0.04334
62.4	1.29384	0.483576	0.144187	0.038247	0.017885		1.35065	0.64014	0.224911	0.092161	0.029117	0.001233	0.00715		1.23816	0.740776	0.355572	0.165397	0.077735	0.036027	0.029262		1.24187	0.589099	0.20431	0.096799	0.022824	0.003639	0.006105		1.21882	0.606503	0.223551	0.075847	0.028067	0.004798	0.000861		0.805397	0.333388	0.114304	0.03685	0.017913		1.19425	0.682357	0.293727	0.145366	0.043123
62.6	1.29503	0.484245	0.144763	0.037945	0.017857		1.35263	0.641008	0.226039	0.092382	0.029529	0.001097	0.007858		1.23848	0.741521	0.355572	0.16599	0.0775	0.035577	0.029824		1.24366	0.589953	0.205043	0.097244	0.02365	0.003162	0.006866		1.22019	0.607574	0.224293	0.076171	0.028448	0.004885	0.001005		0.806492	0.334304	0.115296	0.037046	0.018234		1.19533	0.683142	0.294065	0.145809	0.042812
62.8	1.29745	0.485574	0.145293	0.038217	0.018458		1.35486	0.642639	0.226404	0.091889	0.029559	0.001293	0.007818		1.23914	0.741904	0.356076	0.165831	0.076699	0.03501	0.029185		1.24561	0.590865	0.205689	0.097563	0.023569	0.002771	0.006447		1.22095	0.60833	0.225032	0.076672	0.028336	0.004515	0.001503		0.809084	0.335587	0.115529	0.037495	0.01849		1.19607	0.684072	0.294667	0.145899	0.042486
63	1.29866	0.486793	0.145745	0.038323	0.018372		1.35669	0.644094	0.226898	0.092315	0.030048	0.000848	0.008028		1.23945	0.743204	0.357138	0.166294	0.077349	0.035306	0.029434		1.24793	0.592505	0.206622	0.098064	0.023778	0.003009	0.0061		1.22304	0.608926	0.225584	0.077471	0.028398	0.004696	0.001702		0.810875	0.336858	0.115866	0.038278	0.018931		1.19702	0.684762	0.29498	0.146069	0.042018
63.2	1.30043	0.488131	0.146421	0.038507	0.018985		1.35783	0.64534	0.227336	0.09154	0.029777	0.000602	0.008111		1.24048	0.744065	0.357338	0.166765	0.076591	0.035122	0.028504		1.25001	0.593964	0.207168	0.098443	0.024393	0.003225	0.006684		1.22408	0.609607	0.225345	0.077078	0.027862	0.004044	0.000194		0.812272	0.337334	0.116602	0.038214	0.019065		1.19828	0.685836	0.295559	0.146735	0.042208
63.4	1.30188	0.488409	0.146483	0.038331	0.018865		1.36059	0.646848	0.228143	0.091895	0.030615	0.000959	0.008315		1.24199	0.745453	0.358084	0.166613	0.076824	0.035297	0.02773		1.25186	0.595071	0.207746	0.098571	0.024412	0.003104	0.006684		1.22515	0.610334	0.225184	0.076968	0.027152	0.0038	-5.7e-05		0.814542	0.337969	0.117088	0.038894	0.019403		1.19981	0.687664	0.296299	0.146976	0.042575
63.6	1.3036	0.489646	0.146878	0.038286	0.018943		1.36198	0.64833	0.228684	0.091958	0.03083	0.000922	0.008792		1.24238	0.746284	0.359055	0.166876	0.077416	0.035416	0.02778		1.25307	0.596194	0.20818	0.099356	0.024652	0.003247	0.006911		1.22728	0.611717	0.225521	0.077432	0.027789	0.004331	0.000261		0.815716	0.339073	0.117618	0.039672	0.019677		1.20065	0.688853	0.296661	0.147025	0.042707
63.8	1.30625	0.490717	0.147208	0.038363	0.019512		1.36427	0.649447	0.229152	0.092098	0.030968	0.001426	0.009625		1.24383	0.747682	0.359596	0.167269	0.077194	0.035188	0.027527		1.25586	0.598148	0.209134	0.099842	0.024785	0.004504	0.006895		1.22843	0.61314	0.226408	0.077784	0.028293	0.004997	0.000449		0.817107	0.339774	0.117696	0.039372	0.019473		1.20194	0.689833	0.297552	0.147406	0.042772
64	1.30826	0.492141	0.147668	0.03829	0.019926		1.36583	0.650567	0.229526	0.092497	0.031256	0.001746	0.009362		1.24489	0.749096	0.360212	0.167819	0.077842	0.035028	0.027684		1.25732	0.599359	0.209911	0.100169	0.024787	0.004485	0.006804		1.22985	0.613819	0.227084	0.077909	0.027655	0.005185	-0.00053		0.818272	0.340663	0.117325	0.039713	0.019148		1.20323	0.69153	0.298698	0.147907	0.043468
64.2	1.3108	0.493183	0.14753	0.03826	0.019921		1.36733	0.651832	0.229833	0.092985	0.031341	0.001873	0.010546		1.2469	0.750212	0.360764	0.168512	0.07822	0.035234	0.027964		1.2587	0.600269	0.210143	0.100148	0.024469	0.004126	0.006406		1.23084	0.614446	0.227129	0.077666	0.02773	0.005453	0.000193		0.819839	0.341856	0.117673	0.039569	0.019488		1.20406	0.692017	0.298953	0.148103	0.043019
64.4	1.31312	0.494789	0.148699	0.03865	0.020457		1.36982	0.653822	0.230293	0.093818	0.031757	0.002616	0.010788		1.24797	0.750815	0.36088	0.168764	0.078346	0.035294	0.027667		1.26043	0.601408	0.21039	0.100174	0.024017	0.003732	0.005877		1.23271	0.615603	0.228088	0.078269	0.028308	0.006061	0.000782		0.821168	0.342474	0.117599	0.039428	0.019293		1.20563	0.692765	0.299121	0.148532	0.042886
64.6	1.3155	0.49611	0.148568	0.038416	0.020394		1.37118	0.654668	0.23068	0.09358	0.031896	0.002933	0.010378		1.24937	0.752099	0.361752	0.169606	0.079132	0.035136	0.0285		1.26098	0.601847	0.210294	0.100363	0.023409	0.00329	0.005711		1.23392	0.616247	0.228829	0.07764	0.027989	0.005834	0.000652		0.8222	0.343836	0.117419	0.039557	0.019363		1.2071	0.694512	0.300183	0.149468	0.04376
64.8	1.31769	0.497131	0.149562	0.038111	0.020928		1.37277	0.654908	0.230959	0.093221	0.031512	0.002384	0.010002		1.25133	0.753385	0.362801	0.170166	0.080002	0.035592	0.028495		1.26237	0.602937	0.210194	0.100273	0.022893	0.003575	0.005165		1.23488	0.616479	0.228614	0.077283	0.02782	0.005055	0.001347		0.823833	0.344122	0.117379	0.03877	0.019099		1.20804	0.695001	0.300464	0.149599	0.04378
65	1.31921	0.498607	0.149924	0.037834	0.020992		1.37477	0.656309	0.231829	0.093865	0.031372	0.002678	0.009075		1.25179	0.75379	0.362684	0.170151	0.080523	0.034693	0.029488		1.26337	0.603708	0.210215	0.100283	0.022672	0.003483	0.004891		1.23611	0.617339	0.228837	0.077037	0.027773	0.00529	0.000405		0.824767	0.345788	0.11821	0.039497	0.019492		1.20926	0.695637	0.300891	0.149978	0.043931
65.2	1.3209	0.499835	0.149674	0.037522	0.02058		1.37607	0.657525	0.2322	0.094087	0.030847	0.003021	0.00865		1.25285	0.754425	0.36318	0.170185	0.080608	0.034571	0.028952		1.26489	0.604615	0.210611	0.09999	0.022765	0.003503	0.005147		1.23696	0.617636	0.228481	0.076198	0.02777	0.004696	0.000488		0.826085	0.34692	0.118697	0.039642	0.019004		1.2104	0.697093	0.301773	0.150949	0.044774
65.4	1.32298	0.500768	0.149884	0.037738	0.02047		1.37809	0.65848	0.232215	0.094477	0.030466	0.002738	0.008305		1.25452	0.755753	0.364405	0.170629	0.081448	0.035162	0.029903		1.26643	0.605684	0.211232	0.100482	0.023049	0.003632	0.005114		1.23758	0.617885	0.228542	0.076044	0.02764	0.004523	0.00099		0.827902	0.347589	0.118918	0.039671	0.018859		1.21206	0.697682	0.302037	0.151564	0.04522
65.6	1.32426	0.501736	0.149673	0.037296	0.019828		1.37917	0.659288	0.232506	0.094824	0.030084	0.002439	0.007759		1.25512	0.755869	0.364696	0.170332	0.081647	0.035054	0.030041		1.26731	0.606539	0.211869	0.100516	0.023542	0.003211	0.006043		1.23871	0.619046	0.228824	0.075777	0.027966	0.004727	0.000497		0.828673	0.347984	0.118477	0.039404	0.018755		1.21348	0.698297	0.302362	0.152068	0.045212
65.8	1.326	0.502515	0.150107	0.037454	0.019316		1.38062	0.660666	0.232907	0.0948	0.02967	0.002366	0.007048		1.25664	0.757266	0.365719	0.170705	0.081831	0.035762	0.029383		1.2698	0.608387	0.212632	0.10087	0.023941	0.003531	0.00613		1.24019	0.620533	0.22948	0.076118	0.028589	0.005261	0.001965		0.830157	0.347467	0.118236	0.038779	0.017894		1.21416	0.699296	0.302786	0.152299	0.045104
66	1.32713	0.50341	0.149689	0.03713	0.018508		1.38184	0.662027	0.232974	0.094991	0.029568	0.002175	0.006473		1.25695	0.758178	0.366424	0.170765	0.082229	0.035962	0.03013		1.27126	0.610378	0.213965	0.101857	0.024992	0.004543	0.006939		1.24223	0.622006	0.230079	0.07661	0.028807	0.005525	0.002508		0.831317	0.348246	0.118424	0.039056	0.017972		1.21532	0.700017	0.30335	0.153078	0.045352
66.2	1.32847	0.504709	0.149745	0.037423	0.018298		1.38258	0.663643	0.233596	0.095285	0.030051	0.00227	0.00649		1.25821	0.75936	0.366946	0.171142	0.08252	0.036241	0.030841		1.27288	0.611241	0.214016	0.101759	0.024944	0.004406	0.006813		1.24321	0.623251	0.230403	0.076504	0.02864	0.00542	0.00242		0.831367	0.348	0.118488	0.038607	0.017359		1.21652	0.700956	0.303745	0.153733	0.045276
66.4	1.33006	0.505195	0.149782	0.036781	0.018185		1.38467	0.665023	0.233751	0.095229	0.029635	0.002246	0.006451		1.25887	0.759602	0.367234	0.171063	0.08249	0.036054	0.030335		1.2741	0.612299	0.214254	0.101532	0.024781	0.004374	0.006492		1.24454	0.624164	0.231265	0.077505	0.028898	0.00571	0.0028		0.83284	0.348642	0.118544	0.038287	0.017042		1.21771	0.701842	0.304209	0.154089	0.045106
66.6	1.33137	0.505769	0.149967	0.036384	0.017761		1.38658	0.66655	0.234367	0.095982	0.029843	0.001967	0.007382		1.25905	0.760063	0.367445	0.17109	0.082703	0.03567	0.03089		1.27507	0.613372	0.214529	0.101149	0.024927	0.004073	0.00663		1.24647	0.625707	0.232022	0.077863	0.029466	0.006383	0.003182		0.83313	0.349041	0.118869	0.038367	0.016986		1.21865	0.702047	0.30417	0.15388	0.04497
66.8	1.33333	0.507031	0.150821	0.036956	0.018277		1.38815	0.667955	0.234169	0.095386	0.029538	0.001576	0.007124		1.26018	0.760267	0.367865	0.170712	0.082296	0.035583	0.030277		1.27728	0.614498	0.214834	0.101465	0.024697	0.003922	0.006514		1.24784	0.626185	0.232144	0.07839	0.029261	0.006503	0.00337		0.834467	0.349437	0.119406	0.03847	0.017036		1.21966	0.702242	0.304179	0.153828	0.044523
67	1.33413	0.507882	0.151417	0.03702	0.018128		1.3898	0.669513	0.234792	0.096057	0.029609	0.001912	0.007048		1.26042	0.761332	0.36861	0.171001	0.082697	0.036258	0.030029		1.279	0.615997	0.215283	0.101823	0.025373	0.004389	0.007146		1.25017	0.62725	0.232231	0.078503	0.029674	0.006939	0.002885		0.835694	0.350306	0.119294	0.038525	0.017173		1.22079	0.703497	0.304803	0.154526	0.045267
67.2	1.33579	0.509027	0.151874	0.03736	0.01853		1.39096	0.670141	0.234959	0.095968	0.029548	0.002038	0.008098		1.26183	0.761734	0.3689	0.171237	0.082116	0.036557	0.029984		1.28077	0.617189	0.215735	0.101849	0.025156	0.004606	0.006893		1.25187	0.6282	0.23235	0.079023	0.029753	0.007109	0.002828		0.836296	0.351226	0.119932	0.038593	0.017603		1.2224	0.704818	0.3055	0.155145	0.045676
67.4	1.33745	0.509776	0.152391	0.037658	0.018928		1.39303	0.672007	0.235803	0.096678	0.030075	0.002955	0.007872		1.26333	0.7628	0.370007	0.171304	0.082734	0.036945	0.030622		1.28239	0.618241	0.21634	0.102113	0.02526	0.004651	0.007268		1.25375	0.629622	0.232891	0.079894	0.029695	0.007785	0.00317		0.837686	0.352233	0.120882	0.039568	0.017618		1.22306	0.705826	0.305983	0.155339	0.045767
67.6	1.33903	0.51113	0.152111	0.037909	0.01876		1.39429	0.672858	0.236398	0.09652	0.030182	0.003347	0.008586		1.26389	0.763465	0.370498	0.171695	0.082737	0.037088	0.030652		1.28427	0.619684	0.216943	0.101902	0.025326	0.005185	0.007681		1.25586	0.630668	0.233404	0.080411	0.030197	0.007935	0.003492		0.838244	0.353924	0.121425	0.040376	0.018285		1.22447	0.707097	0.307163	0.155876	0.045879
67.8	1.33995	0.511945	0.152037	0.037845	0.018956		1.39678	0.673583	0.23727	0.097364	0.030483	0.003613	0.010062		1.26634	0.764407	0.370912	0.172562	0.082522	0.037477	0.030784		1.28696	0.62109	0.217629	0.102489	0.025269	0.005542	0.007909		1.25689	0.631234	0.233636	0.080369	0.030021	0.008109	0.003414		0.839343	0.355091	0.122227	0.039962	0.018144		1.22587	0.708393	0.307955	0.156444	0.046373
68	1.34119	0.513001	0.152569	0.037991	0.019245		1.39865	0.674853	0.238099	0.097768	0.031093	0.003607	0.009751		1.26838	0.765486	0.371844	0.173644	0.082943	0.037294	0.031535		1.28828	0.621794	0.217375	0.103098	0.024901	0.004615	0.008687		1.25873	0.631677	0.234124	0.081067	0.029586	0.00831	0.002879		0.841223	0.357165	0.122825	0.040948	0.018664		1.22684	0.709317	0.308264	0.15647	0.046458
68.2	1.34317	0.51467	0.153072	0.038364	0.019562		1.40001	0.675817	0.238451	0.097638	0.031219	0.003553	0.010456		1.27068	0.767201	0.372947	0.174716	0.083067	0.038082	0.032083		1.29095	0.623074	0.21818	0.103613	0.024673	0.004268	0.008241		1.25984	0.632573	0.234238	0.080716	0.029874	0.008316	0.002591		0.842765	0.357885	0.122751	0.04022	0.018394		1.22786	0.710513	0.309073	0.15705	0.04619
68.4	1.34449	0.516362	0.153761	0.038374	0.020193		1.4021	0.676822	0.239037	0.098113	0.031436	0.003435	0.010231		1.27192	0.768102	0.37362	0.175131	0.082876	0.037895	0.032173		1.29262	0.624098	0.21845	0.104104	0.024735	0.004558	0.00864		1.26115	0.633606	0.23534	0.081222	0.029982	0.008469	0.002606		0.844147	0.358988	0.123424	0.040709	0.018075		1.22862	0.711185	0.309349	0.157298	0.046017
68.6	1.34587	0.517466	0.154307	0.038523	0.020505		1.40329	0.677548	0.239597	0.097759	0.031484	0.003426	0.010361		1.27291	0.769159	0.374076	0.176083	0.083194	0.03738	0.032335		1.29419	0.624835	0.218546	0.104413	0.024306	0.004177	0.008923		1.26266	0.634886	0.235949	0.08117	0.029845	0.00843	0.001471		0.845056	0.360214	0.123728	0.040851	0.018315		1.22963	0.712373	0.310645	0.157792	0.046115
68.8	1.34722	0.518995	0.154742	0.038766	0.020858		1.40503	0.678222	0.240094	0.097947	0.031037	0.003266	0.010285		1.27412	0.769884	0.374433	0.176127	0.083067	0.037197	0.031442		1.29595	0.626458	0.218969	0.105066	0.02407	0.004671	0.008364		1.26351	0.635231	0.236025	0.08158	0.029489	0.008116	0.001116		0.847139	0.360744	0.123692	0.040086	0.017991		1.23064	0.71274	0.311356	0.15764	0.045735
69	1.34841	0.52001	0.154916	0.038996	0.020748		1.40661	0.678947	0.240597	0.098574	0.030945	0.00307	0.009885		1.27464	0.770757	0.374804	0.17616	0.08303	0.036482	0.031617		1.29704	0.627163	0.218829	0.105094	0.023855	0.003705	0.009053		1.26459	0.635714	0.236294	0.081304	0.029044	0.008037	1.62e-05		0.848462	0.361991	0.123901	0.040277	0.018342		1.23173	0.713681	0.312036	0.158232	0.045495
69.2	1.3501	0.521205	0.155485	0.039106	0.021068		1.40809	0.67979	0.240999	0.098899	0.03135	0.003487	0.01031		1.27623	0.771557	0.3757	0.176525	0.083414	0.036589	0.031434		1.29892	0.627793	0.218992	0.10546	0.023642	0.003144	0.009339		1.2655	0.636651	0.236559	0.081267	0.029243	0.007725	-0.00089		0.849653	0.362274	0.124256	0.039848	0.018112		1.23269	0.714468	0.312583	0.158729	0.045678
69.4	1.35184	0.521833	0.155557	0.03909	0.021093		1.4096	0.680903	0.241295	0.099171	0.031244	0.002873	0.009496		1.27767	0.772998	0.37687	0.177536	0.084679	0.0373	0.032025		1.29977	0.62865	0.219047	0.105363	0.02394	0.00255	0.008828		1.26622	0.637354	0.236898	0.081818	0.029131	0.007147	-0.00116		0.851984	0.36271	0.123732	0.03954	0.017791		1.23385	0.715102	0.313078	0.158781	0.045641
69.6	1.35324	0.522717	0.156214	0.039165	0.020759		1.41026	0.68149	0.241364	0.099262	0.031106	0.002431	0.009224		1.27777	0.773261	0.376998	0.177862	0.084513	0.037146	0.032217		1.30172	0.630166	0.21951	0.105664	0.024204	0.002581	0.009		1.26776	0.638811	0.237143	0.081916	0.029828	0.007052	-0.00154		0.852958	0.362653	0.12364	0.038947	0.017569		1.23484	0.715279	0.31345	0.158304	0.04549
69.8	1.35484	0.523544	0.156796	0.039501	0.020576		1.41206	0.683258	0.242227	0.09975	0.031378	0.002916	0.008188		1.27873	0.77459	0.377596	0.178106	0.084424	0.037339	0.031777		1.30344	0.631609	0.220261	0.10646	0.024701	0.002823	0.009127		1.26877	0.640253	0.237598	0.081827	0.029905	0.007052	-0.0014		0.854231	0.362572	0.12417	0.038785	0.017505		1.23534	0.715738	0.31434	0.158229	0.045493
70	1.35678	0.524766	0.156912	0.039547	0.020763		1.41332	0.684306	0.242487	0.10013	0.031964	0.00245	0.007877		1.27917	0.775661	0.377955	0.178402	0.084808	0.037386	0.032244		1.30441	0.632868	0.220711	0.10658	0.024698	0.003079	0.008587		1.26987	0.641247	0.237888	0.082131	0.029853	0.006688	-0.00168		0.855058	0.363663	0.124434	0.038996	0.018318		1.23667	0.716019	0.315071	0.158571	0.045628
70.2	1.35812	0.525843	0.158392	0.039899	0.021202		1.41445	0.685184	0.242978	0.099913	0.032243	0.002407	0.008411		1.2807	0.7766	0.378398	0.178833	0.084846	0.037524	0.03275		1.30593	0.633638	0.220898	0.106539	0.024041	0.002742	0.007507		1.27041	0.64157	0.237966	0.081893	0.02997	0.00584	-0.00209		0.855377	0.363795	0.125096	0.038333	0.018125		1.23713	0.716251	0.315231	0.158165	0.045734
70.4	1.35996	0.526121	0.158722	0.039336	0.02104		1.41702	0.686401	0.243534	0.100208	0.031938	0.002556	0.008259		1.28236	0.777835	0.37977	0.179481	0.085383	0.038103	0.033724		1.3069	0.634265	0.220968	0.106522	0.02407	0.002206	0.007728		1.27186	0.642466	0.238778	0.081949	0.030198	0.005962	-0.00188		0.856375	0.364198	0.125102	0.037776	0.018011		1.23869	0.71754	0.31642	0.15887	0.046513
70.6	1.36193	0.527243	0.159236	0.039651	0.020611		1.41831	0.68761	0.243966	0.100303	0.032005	0.002539	0.008934		1.28291	0.779019	0.38033	0.179473	0.085608	0.03815	0.033989		1.30899	0.635875	0.222164	0.106964	0.024855	0.003022	0.007224		1.2732	0.642742	0.238641	0.081847	0.030187	0.005273	-0.0017		0.85764	0.364909	0.125472	0.03829	0.018482		1.2393	0.718733	0.316678	0.158953	0.046752
70.8	1.36318	0.528164	0.159902	0.039814	0.020636		1.41936	0.687792	0.243465	0.099644	0.031081	0.001951	0.008135		1.28389	0.779411	0.380854	0.179499	0.085456	0.038087	0.034039		1.31072	0.636339	0.222441	0.107209	0.02472	0.002535	0.007074		1.27449	0.643248	0.239304	0.082176	0.030646	0.005264	-0.00113		0.858946	0.3656	0.126592	0.038362	0.018944		1.24017	0.719404	0.316776	0.159279	0.046597
71	1.36453	0.529088	0.160694	0.039963	0.020475		1.4203	0.689029	0.243591	0.099988	0.031087	0.002543	0.007878		1.28417	0.780176	0.381433	0.17941	0.085454	0.038235	0.034414		1.31225	0.637443	0.223112	0.107146	0.024864	0.002759	0.007718		1.27576	0.64386	0.239226	0.082101	0.030271	0.004994	-0.00133		0.860286	0.366809	0.126533	0.039041	0.019414		1.24155	0.721086	0.317892	0.159961	0.047379
71.2	1.36596	0.530307	0.160525	0.039905	0.02024		1.4218	0.690171	0.243728	0.100024	0.030882	0.00279	0.008098		1.28597	0.781266	0.381923	0.179682	0.085631	0.039043	0.034205		1.31418	0.638681	0.223877	0.107355	0.024857	0.00305	0.006973		1.27662	0.644291	0.238804	0.08192	0.030014	0.004145	-0.00098		0.860966	0.367495	0.126417	0.038981	0.019523		1.24211	0.721829	0.317958	0.160007	0.046843
71.4	1.36757	0.53139	0.160484	0.04009	0.020521		1.42292	0.691604	0.244237	0.100093	0.031027	0.003303	0.007153		1.28689	0.782178	0.382697	0.179759	0.085884	0.039134	0.035197		1.31513	0.639854	0.224135	0.107348	0.025123	0.00302	0.007719		1.27742	0.644832	0.238622	0.081824	0.029554	0.003411	-4.6e-05		0.862713	0.368773	0.12673	0.039691	0.0197		1.24278	0.722738	0.318396	0.160529	0.047195
71.6	1.36883	0.532776	0.16087	0.040521	0.020343		1.42404	0.692693	0.244881	0.099781	0.031264	0.003662	0.007681		1.28792	0.782586	0.382645	0.180134	0.085661	0.03925	0.034595		1.3167	0.641075	0.224804	0.107199	0.024693	0.003198	0.007093		1.2789	0.645859	0.238921	0.081425	0.029545	0.002969	0.000181		0.863108	0.369801	0.127463	0.040381	0.020591		1.24415	0.724308	0.318878	0.161525	0.047498
71.8	1.36956	0.533347	0.160587	0.039964	0.020179		1.42613	0.694417	0.245743	0.100281	0.031428	0.003532	0.0087		1.28949	0.783705	0.38317	0.180584	0.085905	0.039899	0.03419		1.31787	0.642554	0.225522	0.108065	0.02476	0.003208	0.006997		1.27986	0.646655	0.238997	0.081332	0.029131	0.002992	0.001043		0.865185	0.37017	0.127173	0.040045	0.020118		1.24521	0.725949	0.318826	0.161986	0.04779
72	1.37059	0.534629	0.161272	0.040285	0.020175		1.42788	0.696508	0.246565	0.100496	0.0319	0.003562	0.009773		1.29062	0.784976	0.383938	0.181188	0.085978	0.039837	0.034349		1.32003	0.644307	0.226679	0.1092	0.025185	0.003933	0.008026		1.28151	0.647718	0.239819	0.081746	0.028982	0.003425	0.001342		0.866587	0.371563	0.1271	0.04094	0.020257		1.246	0.726732	0.31851	0.161994	0.047386
72.2	1.37246	0.536125	0.161592	0.040959	0.020412		1.42903	0.69824	0.246977	0.100323	0.031712	0.003749	0.009863		1.29171	0.786217	0.384382	0.181418	0.085746	0.039997	0.033846		1.32207	0.645978	0.227719	0.109342	0.02565	0.004272	0.00767		1.28252	0.649137	0.240518	0.081542	0.0293	0.003636	0.000835		0.867372	0.371453	0.127162	0.040691	0.020168		1.24757	0.728855	0.319563	0.16324	0.047423
72.4	1.37394	0.537083	0.161662	0.041178	0.020609		1.43129	0.700099	0.247773	0.1012	0.032225	0.003693	0.010314		1.29156	0.786965	0.384132	0.180951	0.085823	0.039521	0.03241		1.32278	0.647342	0.228307	0.109466	0.026498	0.004991	0.007911		1.28374	0.650133	0.24115	0.082518	0.029551	0.004249	0.001827		0.868315	0.37259	0.127556	0.041574	0.020013		1.2485	0.729328	0.319436	0.16313	0.046768
72.6	1.37529	0.538366	0.162299	0.04188	0.020453		1.43218	0.701459	0.248272	0.101396	0.032044	0.003552	0.011292		1.29198	0.787069	0.38361	0.181671	0.085723	0.038425	0.031943		1.32448	0.649	0.228885	0.109831	0.026718	0.005187	0.008202		1.28564	0.651257	0.24163	0.082589	0.029853	0.004508	0.001073		0.868522	0.372982	0.127804	0.041759	0.01974		1.25015	0.730596	0.320046	0.164296	0.047046
72.8	1.37682	0.539295	0.162646	0.041953	0.020389		1.43449	0.703023	0.249081	0.10213	0.032113	0.003582	0.010743		1.29335	0.787772	0.384211	0.181685	0.08555	0.037983	0.031161		1.32535	0.65035	0.228638	0.110411	0.026949	0.005498	0.008263		1.287	0.651995	0.242488	0.083276	0.029984	0.005367	0.0011		0.870474	0.37357	0.127946	0.041461	0.018909		1.25119	0.731377	0.320485	0.164512	0.047376
73	1.3781	0.540087	0.162853	0.042015	0.020385		1.43539	0.703818	0.249299	0.102537	0.032395	0.003382	0.010447		1.29365	0.788801	0.384086	0.181784	0.085681	0.038036	0.030831		1.32696	0.651905	0.228921	0.110846	0.027059	0.005587	0.008398		1.28881	0.652957	0.242943	0.08356	0.030707	0.005833	0.000717		0.872193	0.374594	0.127572	0.041953	0.018965		1.2523	0.732167	0.320572	0.165174	0.04717
73.2	1.37964	0.541372	0.163328	0.042327	0.021118		1.43721	0.705449	0.249912	0.103196	0.033028	0.003956	0.011331		1.29578	0.789892	0.384502	0.18269	0.08619	0.0385	0.031052		1.32811	0.65263	0.22884	0.111334	0.027031	0.005163	0.007863		1.29005	0.653989	0.243287	0.08424	0.031311	0.006161	0.00068		0.873358	0.375062	0.128013	0.041995	0.018611		1.25347	0.73273	0.320948	0.165752	0.047165
73.4	1.38135	0.542437	0.162798	0.042354	0.02119		1.43856	0.706945	0.250138	0.103385	0.03269	0.003019	0.010269		1.29667	0.791457	0.385122	0.183182	0.086362	0.039137	0.031287		1.32952	0.654123	0.229278	0.111081	0.027381	0.005184	0.00772		1.29148	0.655316	0.243851	0.084943	0.031316	0.006968	0.001445		0.875162	0.375977	0.127643	0.042025	0.018007		1.25483	0.733805	0.321947	0.165927	0.047609
73.6	1.3826	0.54368	0.16341	0.042482	0.02124		1.44026	0.7082	0.250904	0.103945	0.033056	0.002863	0.011312		1.29714	0.792397	0.385416	0.183453	0.086061	0.039521	0.031304		1.33192	0.656273	0.230288	0.112027	0.027892	0.006135	0.007646		1.29326	0.656214	0.243735	0.08504	0.031547	0.007214	0.002032		0.876053	0.376329	0.127648	0.041918	0.017571		1.2556	0.733878	0.322202	0.165853	0.047593
73.8	1.38389	0.544908	0.164086	0.042649	0.021882		1.4423	0.709343	0.251517	0.104115	0.032904	0.002925	0.010093		1.2986	0.793466	0.386327	0.183944	0.086173	0.03985	0.030661		1.33344	0.656936	0.230381	0.11226	0.028373	0.006166	0.008598		1.29424	0.657234	0.244449	0.085478	0.031487	0.007811	0.002127		0.877882	0.377432	0.128613	0.042404	0.018049		1.25644	0.734286	0.323027	0.166399	0.048193
74	1.38515	0.545916	0.164223	0.042778	0.022315		1.44355	0.710293	0.252326	0.104138	0.033413	0.002594	0.010369		1.29968	0.794812	0.387444	0.185032	0.086819	0.040322	0.031547		1.33472	0.657661	0.230194	0.111977	0.027522	0.006025	0.00753		1.29544	0.658042	0.244926	0.08567	0.031589	0.008137	0.002188		0.87875	0.377947	0.128953	0.042588	0.018705		1.25742	0.735267	0.324227	0.167096	0.048484
74.2	1.38615	0.546896	0.164167	0.042651	0.02235		1.44522	0.71078	0.252763	0.104053	0.033137	0.002728	0.009995		1.30198	0.796419	0.38938	0.185822	0.087383	0.041252	0.031983		1.33617	0.658881	0.230888	0.112274	0.027817	0.006231	0.007503		1.29676	0.658359	0.245076	0.085437	0.031972	0.007712	0.002065		0.880415	0.378639	0.129067	0.041958	0.018247		1.25819	0.735779	0.324408	0.167411	0.048677
74.4	1.38772	0.54775	0.16436	0.042611	0.022341		1.44725	0.711373	0.253245	0.104586	0.033252	0.002795	0.009965		1.30314	0.797258	0.390426	0.186633	0.088227	0.041242	0.032987		1.33814	0.659998	0.231614	0.112675	0.028449	0.006304	0.008675		1.29838	0.659064	0.245186	0.085575	0.031672	0.007677	0.002321		0.881418	0.37944	0.129646	0.042329	0.018609		1.25961	0.737039	0.325404	0.168399	0.048795
74.6	1.38846	0.548773	0.164456	0.04263	0.021827		1.44863	0.711918	0.253675	0.104576	0.033333	0.00318	0.010171		1.30403	0.798078	0.390667	0.187039	0.08804	0.041206	0.032413		1.34003	0.661413	0.232522	0.112843	0.028369	0.006902	0.008357		1.29925	0.659246	0.245278	0.085381	0.031452	0.007044	0.002001		0.882392	0.380156	0.130679	0.042362	0.019285		1.26	0.737701	0.325466	0.168225	0.048425
74.8	1.38953	0.549984	0.164893	0.042876	0.022002		1.4507	0.712631	0.253756	0.104816	0.033495	0.00331	0.009875		1.3049	0.798212	0.391251	0.186669	0.087775	0.041245	0.031783		1.34116	0.661836	0.232228	0.1128	0.027777	0.006402	0.008461		1.30018	0.660114	0.246137	0.085601	0.03136	0.006987	0.00247		0.88468	0.380746	0.130464	0.042329	0.01918		1.26162	0.737959	0.326083	0.168155	0.048427
75	1.39102	0.551026	0.16564	0.043064	0.022183		1.45228	0.714059	0.253978	0.104607	0.033968	0.00386	0.009312		1.30557	0.798821	0.391717	0.187044	0.087824	0.041438	0.031602		1.34337	0.662954	0.232959	0.113252	0.027685	0.007249	0.009156		1.30108	0.660334	0.245852	0.085093	0.030428	0.005698	0.002568		0.885254	0.381746	0.130813	0.042304	0.02005		1.26259	0.738568	0.327015	0.168435	0.048587
75.2	1.39221	0.552113	0.165573	0.043383	0.02209		1.4546	0.715992	0.25497	0.104903	0.034342	0.004721	0.009059		1.30704	0.799492	0.392397	0.187269	0.088022	0.041887	0.031298		1.34438	0.663793	0.233131	0.113376	0.027332	0.007154	0.008663		1.30234	0.661141	0.246059	0.084819	0.030717	0.004867	0.002505		0.886897	0.382232	0.130803	0.041668	0.02013		1.26327	0.739069	0.327533	0.168489	0.048422
75.4	1.39426	0.553463	0.16588	0.043957	0.022576		1.45551	0.716809	0.255685	0.10495	0.035066	0.00497	0.009509		1.30794	0.800364	0.393653	0.187729	0.088659	0.042301	0.032619		1.34543	0.664724	0.23333	0.113392	0.026815	0.00674	0.008351		1.3042	0.662302	0.246764	0.085358	0.030616	0.004578	0.003679		0.888645	0.383439	0.130491	0.041723	0.020428		1.26422	0.7397	0.328175	0.168835	0.048826
75.6	1.39499	0.554292	0.166541	0.044423	0.022359		1.45701	0.7184	0.256235	0.104709	0.035087	0.005307	0.010146		1.30915	0.800945	0.393988	0.188538	0.088901	0.042107	0.032459		1.34714	0.665864	0.234247	0.11405	0.026854	0.006644	0.00828		1.30581	0.66369	0.247219	0.084994	0.030645	0.004717	0.002748		0.888555	0.383486	0.13124	0.041417	0.020566		1.26516	0.740805	0.328653	0.16892	0.049105
75.8	1.39616	0.554891	0.165983	0.04409	0.021786		1.45896	0.71968	0.256702	0.10509	0.035434	0.00531	0.010332		1.31013	0.801903	0.3945	0.188844	0.089198	0.042015	0.032644		1.34833	0.667099	0.235298	0.114667	0.027412	0.006608	0.008796		1.30671	0.664281	0.247485	0.085004	0.030319	0.004824	0.003701		0.890356	0.384135	0.131187	0.041066	0.020337		1.26665	0.74205	0.329291	0.169177	0.049598
76	1.39764	0.555815	0.167023	0.044732	0.022024		1.46	0.720634	0.25727	0.105419	0.035987	0.005095	0.010887		1.31068	0.802287	0.395068	0.189323	0.088901	0.041739	0.03236		1.35044	0.668694	0.236605	0.115588	0.027375	0.007469	0.008387		1.30827	0.665532	0.247934	0.085325	0.030564	0.00504	0.003831		0.890833	0.385862	0.131669	0.04154	0.020824		1.26754	0.742967	0.3296	0.169205	0.049883
76.2	1.39948	0.556534	0.167423	0.045111	0.022018		1.46139	0.721903	0.257561	0.105613	0.03584	0.005031	0.01018		1.31135	0.802293	0.395052	0.188853	0.088615	0.041441	0.031817		1.35144	0.669284	0.236895	0.115576	0.027453	0.006558	0.007772		1.30944	0.666806	0.248155	0.084867	0.031145	0.005306	0.002464		0.891423	0.386561	0.132814	0.041784	0.021349		1.26889	0.744324	0.330723	0.169939	0.050486
76.4	1.4016	0.557531	0.168234	0.045528	0.022378		1.46273	0.723306	0.258207	0.106123	0.036028	0.005108	0.01032		1.31181	0.803134	0.395541	0.188539	0.089125	0.041482	0.030986		1.35302	0.670843	0.238076	0.116154	0.028025	0.007106	0.007356		1.3104	0.667622	0.248488	0.08474	0.031204	0.005454	0.002098		0.892405	0.387948	0.133163	0.04231	0.021044		1.26924	0.744839	0.330607	0.169662	0.050816
76.6	1.403	0.558398	0.168552	0.0453	0.021982		1.46344	0.724329	0.258339	0.106205	0.035639	0.00486	0.01002		1.31338	0.803702	0.395761	0.189655	0.089508	0.041444	0.031398		1.35482	0.672139	0.238547	0.116966	0.028001	0.007323	0.007125		1.31233	0.668535	0.249196	0.084469	0.031818	0.005327	0.001387		0.892887	0.388416	0.133311	0.042334	0.020617		1.27038	0.74521	0.330824	0.170209	0.05189
76.8	1.40437	0.55926	0.169193	0.044936	0.021587		1.46521	0.725446	0.258528	0.106399	0.035579	0.004773	0.009241		1.31446	0.80465	0.396255	0.189964	0.090163	0.041739	0.032026		1.35568	0.672543	0.238457	0.117187	0.027842	0.006857	0.006989		1.31384	0.669657	0.250155	0.084607	0.032264	0.005994	0.001206		0.894548	0.389309	0.133624	0.042174	0.020196		1.27138	0.746472	0.331554	0.170201	0.052226
77	1.40558	0.559533	0.16885	0.044615	0.021382		1.46493	0.725827	0.257926	0.105843	0.034807	0.004012	0.008794		1.31537	0.805882	0.396345	0.190339	0.090528	0.042364	0.032184		1.3573	0.673885	0.239008	0.117441	0.027418	0.00682	0.006406		1.31562	0.670575	0.250412	0.08484	0.032841	0.006315	0.000713		0.895717	0.390341	0.133383	0.042571	0.020628		1.27235	0.747855	0.331987	0.170458	0.052266
77.2	1.40661	0.560336	0.168796	0.043974	0.021406		1.4664	0.727154	0.257701	0.106254	0.034673	0.003713	0.009564		1.31712	0.80675	0.397059	0.190511	0.090903	0.042398	0.032188		1.35827	0.67465	0.239321	0.117662	0.028042	0.0065	0.00686		1.316	0.671241	0.250098	0.084676	0.032852	0.005914	0.000683		0.895348	0.390762	0.133763	0.042038	0.020062		1.27329	0.748656	0.331943	0.170474	0.052295
77.4	1.40815	0.561592	0.16921	0.04421	0.021649		1.46758	0.728187	0.258037	0.10677	0.034211	0.002786	0.00939		1.31722	0.807534	0.397595	0.190701	0.091431	0.042068	0.032888		1.36018	0.675584	0.239459	0.117613	0.028267	0.006208	0.006625		1.31712	0.67292	0.250534	0.085191	0.033099	0.006695	0.000801		0.89636	0.392199	0.134328	0.042998	0.020511		1.27395	0.749607	0.332429	0.170786	0.052602
77.6	1.40875	0.56244	0.169525	0.043806	0.021703		1.46841	0.729363	0.258335	0.107033	0.033772	0.002982	0.009547		1.31801	0.808523	0.39843	0.190997	0.092098	0.042423	0.032558		1.36204	0.676947	0.239778	0.118286	0.028846	0.006481	0.006642		1.31807	0.673624	0.250274	0.085258	0.033332	0.006528	0.000223		0.897067	0.392737	0.134843	0.043232	0.020543		1.27488	0.750602	0.332879	0.171354	0.052693
77.8	1.40956	0.563688	0.170093	0.043823	0.022049		1.46983	0.729785	0.258423	0.107492	0.033025	0.002838	0.008876		1.31899	0.809522	0.3992	0.19136	0.092954	0.042879	0.033281		1.36355	0.677349	0.239506	0.118139	0.028881	0.006318	0.007593		1.31876	0.674525	0.250691	0.08576	0.033058	0.006692	0.000244		0.898657	0.393842	0.135023	0.043424	0.020957		1.27594	0.751395	0.333336	0.171783	0.05264
78	1.41033	0.564017	0.17041	0.043341	0.021944		1.47087	0.730891	0.259138	0.108078	0.033405	0.002872	0.009227		1.31985	0.81028	0.399994	0.191899	0.093416	0.042802	0.033684		1.36481	0.678374	0.239518	0.11811	0.028483	0.005827	0.007282		1.32038	0.675272	0.250737	0.086017	0.033123	0.006706	0.000109		0.898846	0.393836	0.135059	0.04333	0.020997		1.2771	0.753015	0.334329	0.172657	0.052087
78.2	1.41202	0.565605	0.170551	0.043249	0.022226		1.47256	0.73173	0.259153	0.108357	0.03302	0.003145	0.008805		1.32087	0.810853	0.400017	0.191885	0.093412	0.042873	0.033182		1.36591	0.680043	0.239778	0.118055	0.029206	0.005866	0.007805		1.32153	0.676216	0.250935	0.085894	0.033741	0.006278	-0.00011		0.899982	0.39394	0.134909	0.042523	0.020169		1.27858	0.754248	0.334536	0.173382	0.052355
78.4	1.4134	0.566641	0.171389	0.043305	0.022652		1.47428	0.732893	0.259639	0.108778	0.033022	0.003357	0.009403		1.32143	0.811182	0.399929	0.192337	0.09369	0.042426	0.03353		1.36841	0.68161	0.240457	0.118176	0.029371	0.00595	0.008085		1.32294	0.676752	0.251133	0.087058	0.033842	0.006428	0.001042		0.901312	0.394524	0.134941	0.043187	0.020558		1.28007	0.755389	0.334969	0.17383	0.051964
78.6	1.41448	0.568142	0.172429	0.043608	0.022764		1.476	0.734763	0.260454	0.108694	0.033183	0.004092	0.009563		1.32303	0.812203	0.400524	0.192952	0.093973	0.042687	0.033299		1.36964	0.682418	0.240547	0.118537	0.029214	0.005874	0.008115		1.32393	0.677939	0.251845	0.087309	0.034084	0.00685	0.000396		0.902253	0.394568	0.135851	0.043262	0.020579		1.2815	0.756523	0.335003	0.173921	0.051452
78.8	1.41625	0.569885	0.173249	0.044116	0.023222		1.47805	0.736713	0.261026	0.109106	0.033687	0.004589	0.009427		1.32335	0.812675	0.400921	0.193063	0.09448	0.042723	0.033155		1.37068	0.682905	0.240852	0.118179	0.029279	0.005694	0.008772		1.32498	0.678265	0.252199	0.088012	0.033979	0.006185	0.001324		0.904709	0.395287	0.135467	0.043399	0.020448		1.28336	0.757601	0.335445	0.174196	0.051421
79	1.41707	0.570648	0.173919	0.044171	0.023196		1.47943	0.73833	0.261438	0.108956	0.033733	0.004864	0.00954		1.32453	0.813653	0.401429	0.193953	0.09468	0.042705	0.03406		1.37201	0.683595	0.241104	0.118078	0.029094	0.005341	0.008951		1.32639	0.67877	0.252226	0.088574	0.033563	0.005128	0.001338		0.904908	0.396383	0.136042	0.043644	0.021054		1.28441	0.757878	0.33572	0.174729	0.051021
79.2	1.4183	0.572226	0.174896	0.044914	0.023418		1.48146	0.740054	0.262271	0.109113	0.034527	0.005725	0.009685		1.32565	0.814261	0.401993	0.193684	0.094437	0.042825	0.034234		1.37314	0.684906	0.241431	0.118099	0.029284	0.004654	0.009196		1.3276	0.679928	0.252662	0.089495	0.033724	0.005666	0.001459		0.906633	0.396805	0.135583	0.043784	0.020537		1.28545	0.758752	0.336374	0.175022	0.050886
79.4	1.41993	0.573532	0.175382	0.045532	0.02347		1.4825	0.740822	0.262873	0.109364	0.035239	0.00575	0.01049		1.32669	0.815739	0.402647	0.194366	0.094515	0.043026	0.03478		1.37522	0.686453	0.242374	0.118853	0.029579	0.004909	0.00869		1.32922	0.681022	0.252899	0.090171	0.033577	0.006167	0.002117		0.907893	0.397402	0.135268	0.043551	0.020559		1.2865	0.759166	0.33692	0.175527	0.051044
79.6	1.42072	0.574526	0.176018	0.046186	0.023487		1.4845	0.742257	0.263408	0.109708	0.035464	0.005811	0.010728		1.32793	0.816327	0.402705	0.194667	0.093848	0.042425	0.034647		1.37658	0.687611	0.243082	0.119232	0.029717	0.005361	0.008804		1.33078	0.681584	0.252891	0.090485	0.033523	0.006959	0.002277		0.908469	0.397466	0.136008	0.043487	0.020129		1.28753	0.760362	0.337667	0.176148	0.051488
79.8	1.42193	0.575484	0.17645	0.046063	0.023386		1.48563	0.743354	0.264209	0.109817	0.036031	0.005949	0.009981		1.32905	0.817005	0.402847	0.195001	0.093778	0.042719	0.035148		1.37767	0.688016	0.243836	0.118963	0.029447	0.005463	0.008316		1.33217	0.682695	0.253411	0.091011	0.032789	0.007669	0.003146		0.91035	0.398573	0.135985	0.043487	0.020271		1.28835	0.761225	0.338514	0.176717	0.051276
80	1.42293	0.575682	0.176782	0.045873	0.023432		1.48713	0.744476	0.264911	0.10962	0.036479	0.005997	0.010317		1.3305	0.817644	0.403592	0.195088	0.093294	0.043247	0.034311		1.37983	0.689678	0.245083	0.120008	0.029413	0.006284	0.007329		1.33427	0.683745	0.254367	0.091343	0.033202	0.008043	0.003142		0.911485	0.399809	0.13596	0.043632	0.020843		1.2883	0.761375	0.338112	0.176474	0.050775
80.2	1.42399	0.576743	0.176579	0.045827	0.022695		1.48923	0.74575	0.265696	0.110199	0.036994	0.006868	0.010287		1.33194	0.818396	0.403566	0.195077	0.093199	0.042776	0.03487		1.38112	0.690119	0.245544	0.120146	0.029485	0.00606	0.007779		1.33467	0.684032	0.254531	0.090837	0.03292	0.008098	0.002121		0.912954	0.400469	0.136319	0.043718	0.020827		1.28904	0.761382	0.338427	0.176694	0.050219
80.4	1.42546	0.577761	0.176976	0.045897	0.022855		1.49035	0.7466	0.26635	0.110235	0.037743	0.006958	0.009928		1.33346	0.820284	0.404524	0.196008	0.093812	0.043403	0.035421		1.38306	0.691447	0.246415	0.120011	0.029205	0.006852	0.007134		1.33571	0.684958	0.255277	0.090864	0.032612	0.008391	0.001942		0.913992	0.401714	0.136773	0.044208	0.021124		1.28934	0.761954	0.338974	0.176697	0.050231
80.6	1.42608	0.578116	0.176285	0.045176	0.021822		1.49186	0.7472	0.266229	0.110403	0.037925	0.007065	0.009622		1.33452	0.821471	0.405074	0.196419	0.094043	0.043645	0.035391		1.38383	0.692227	0.246509	0.119619	0.028952	0.006731	0.006938		1.33732	0.685399	0.255625	0.090599	0.033209	0.008524	0.002305		0.914871	0.402284	0.136592	0.043913	0.021104		1.29009	0.76213	0.339346	0.177277	0.049855
80.8	1.42648	0.579024	0.176597	0.044836	0.021342		1.49387	0.747829	0.266568	0.111315	0.038282	0.006559	0.010204		1.33501	0.822494	0.405419	0.197061	0.094522	0.043907	0.036633		1.38528	0.693293	0.247042	0.119294	0.029069	0.007023	0.007497		1.33877	0.68616	0.256365	0.091119	0.033659	0.008809	0.0025		0.915585	0.403158	0.137502	0.044214	0.02113		1.29047	0.763083	0.340259	0.177628	0.049348
81	1.42756	0.579032	0.176276	0.044663	0.021311		1.49409	0.748019	0.265993	0.111236	0.037773	0.005645	0.010454		1.33657	0.823425	0.405723	0.197086	0.094384	0.044232	0.036121		1.38607	0.694383	0.247523	0.119175	0.02939	0.00703	0.00717		1.34012	0.687177	0.256752	0.090956	0.033879	0.009033	0.001982		0.915372	0.403764	0.138016	0.044056	0.021498		1.29044	0.763707	0.340501	0.177315	0.049073
81.2	1.42793	0.579839	0.175362	0.04408	0.020664		1.49596	0.748863	0.266213	0.112259	0.038038	0.005393	0.010969		1.33735	0.824291	0.406336	0.197068	0.094665	0.044203	0.035354		1.38742	0.695489	0.247944	0.119603	0.02989	0.007781	0.007154		1.34028	0.688461	0.25681	0.090728	0.033844	0.008434	0.002174		0.915685	0.404281	0.137769	0.043281	0.020931		1.2912	0.764511	0.34104	0.177741	0.04919
81.4	1.42874	0.58053	0.175504	0.04464	0.020975		1.49763	0.749664	0.267057	0.113053	0.038488	0.005247	0.0113		1.33788	0.824938	0.406933	0.197686	0.094953	0.044121	0.03631		1.38971	0.696878	0.248343	0.119942	0.030083	0.008047	0.007123		1.34197	0.689924	0.257911	0.091844	0.033711	0.009101	0.002938		0.91706	0.405604	0.138263	0.043842	0.021454		1.29217	0.765736	0.342235	0.178801	0.049329
81.6	1.42929	0.580322	0.175421	0.044152	0.020794		1.49893	0.750716	0.267513	0.113596	0.038852	0.005673	0.011045		1.33871	0.825498	0.407667	0.197529	0.095023	0.044737	0.03538		1.39134	0.698217	0.248683	0.120613	0.030582	0.008683	0.008252		1.34278	0.690598	0.258288	0.091516	0.033184	0.00935	0.002265		0.917356	0.405784	0.138708	0.043152	0.020936		1.29312	0.7667	0.342627	0.178889	0.049071
81.8	1.43067	0.581555	0.175725	0.04423	0.02086		1.50057	0.751383	0.267635	0.114208	0.038775	0.005123	0.011177		1.33886	0.825901	0.408044	0.197959	0.095209	0.044897	0.035566		1.39281	0.699515	0.249122	0.120591	0.030528	0.009259	0.008656		1.34378	0.690718	0.258434	0.091742	0.032605	0.009022	0.003017		0.91931	0.406788	0.138419	0.043017	0.020846		1.29387	0.767214	0.342915	0.178937	0.048731
82	1.4323	0.582434	0.176168	0.044377	0.021023		1.50091	0.752182	0.267463	0.113951	0.038321	0.004097	0.010816		1.33953	0.825811	0.408527	0.198549	0.095095	0.04432	0.035005		1.39444	0.701089	0.249262	0.121386	0.030892	0.009194	0.009259		1.34551	0.691499	0.259015	0.091822	0.033165	0.009193	0.002432		0.919343	0.406966	0.13896	0.042689	0.020728		1.29517	0.768489	0.343667	0.179816	0.048991
82.2	1.43377	0.583598	0.176096	0.044615	0.021009		1.5021	0.753635	0.268043	0.114161	0.038205	0.00428	0.010276		1.34014	0.826458	0.408547	0.198458	0.095235	0.044419	0.034645		1.39533	0.702283	0.249161	0.121383	0.030928	0.009245	0.009013		1.34557	0.692393	0.259234	0.090992	0.03313	0.00911	0.001888		0.92039	0.407238	0.139447	0.042338	0.01994		1.29654	0.769855	0.344003	0.180312	0.050085
82.4	1.43551	0.584886	0.176263	0.045143	0.021399		1.50297	0.754736	0.268767	0.114574	0.038042	0.003995	0.010418		1.34101	0.827326	0.409419	0.199445	0.095653	0.044697	0.034507		1.39718	0.703718	0.249886	0.122225	0.031022	0.009316	0.00857		1.34715	0.69302	0.259508	0.092009	0.033228	0.00892	0.00279		0.921638	0.408659	0.139601	0.042929	0.020294		1.29813	0.770656	0.34429	0.180366	0.050558
82.6	1.43674	0.585626	0.176677	0.045032	0.021278		1.50422	0.756072	0.26919	0.114555	0.037248	0.004095	0.01023		1.34165	0.828161	0.409567	0.199622	0.09592	0.04448	0.034117		1.39792	0.703834	0.249822	0.122622	0.030971	0.008721	0.009362		1.34759	0.693693	0.259599	0.091504	0.033218	0.008138	0.001575		0.922532	0.409294	0.141349	0.043023	0.020269		1.29903	0.771446	0.344446	0.18048	0.05061
82.8	1.43756	0.586605	0.176733	0.045062	0.021372		1.50572	0.757577	0.270023	0.114553	0.03738	0.004674	0.009675		1.34155	0.828338	0.40966	0.199898	0.09589	0.044299	0.033975		1.39963	0.705077	0.250925	0.122563	0.031306	0.009071	0.009277		1.34892	0.694354	0.260147	0.091955	0.03306	0.007823	0.002049		0.924325	0.410796	0.141655	0.043659	0.020591		1.30017	0.771834	0.344879	0.180586	0.050484
83	1.43877	0.587052	0.177418	0.045254	0.021625		1.50633	0.75901	0.270297	0.114132	0.037001	0.004486	0.009745		1.34236	0.828631	0.409803	0.199542	0.094594	0.043738	0.033106		1.40095	0.706433	0.250945	0.122737	0.031228	0.009023	0.009223		1.35034	0.695558	0.260796	0.092346	0.0332	0.007559	0.002011		0.925119	0.412128	0.142274	0.044629	0.021231		1.30151	0.772231	0.345426	0.180902	0.050704
83.2	1.44052	0.588222	0.17792	0.045613	0.021877		1.50844	0.760265	0.271179	0.11425	0.037371	0.005035	0.009422		1.34265	0.828643	0.409912	0.19959	0.094383	0.043364	0.032903		1.40305	0.707932	0.251418	0.123071	0.031585	0.008835	0.00963		1.35147	0.696961	0.261526	0.092884	0.033929	0.008599	0.002595		0.926926	0.412583	0.142513	0.044764	0.0207		1.30251	0.773392	0.346606	0.181582	0.051344
83.4	1.44193	0.58913	0.178449	0.045665	0.022121		1.50931	0.76161	0.272093	0.115142	0.037834	0.005347	0.009863		1.34377	0.8298	0.410486	0.20033	0.094154	0.043366	0.032346		1.40451	0.709055	0.251967	0.123636	0.031886	0.008947	0.009617		1.3531	0.697813	0.26162	0.092909	0.034066	0.008953	0.001958		0.927817	0.413498	0.143503	0.045309	0.021296		1.30358	0.773805	0.347232	0.181772	0.051861
83.6	1.44307	0.590169	0.178998	0.04613	0.022666		1.51093	0.76256	0.272245	0.114743	0.037343	0.005326	0.009191		1.34504	0.830397	0.410958	0.200763	0.094262	0.043572	0.032464		1.40544	0.709821	0.252175	0.123439	0.032398	0.008937	0.009598		1.35463	0.698568	0.261986	0.09266	0.034227	0.009358	0.002191		0.928968	0.41429	0.143586	0.045202	0.021243		1.30443	0.774481	0.347343	0.181948	0.051746
83.8	1.44382	0.590875	0.179453	0.046054	0.022596		1.51229	0.763826	0.272796	0.114572	0.037397	0.005418	0.0087		1.34561	0.830974	0.411165	0.201283	0.094304	0.04321	0.033369		1.40701	0.710599	0.252712	0.123759	0.032509	0.008033	0.009619		1.35517	0.699632	0.262637	0.0925	0.033912	0.009454	0.001932		0.930723	0.415614	0.144206	0.045837	0.022058		1.30497	0.774462	0.347016	0.181462	0.051131
84	1.44496	0.591327	0.179461	0.045982	0.022566		1.51379	0.764667	0.273256	0.114563	0.037677	0.005742	0.009165		1.34681	0.831525	0.411708	0.201685	0.093625	0.042722	0.032719		1.40863	0.711963	0.253774	0.12454	0.032969	0.008128	0.009588		1.35629	0.700211	0.262775	0.092078	0.034188	0.008893	0.000877		0.931459	0.416144	0.144578	0.046077	0.022341		1.30555	0.774633	0.346482	0.181233	0.050561
84.2	1.44586	0.592747	0.180117	0.04623	0.022224		1.51537	0.765687	0.273302	0.114778	0.038075	0.005767	0.00936		1.34785	0.833221	0.412341	0.202099	0.094025	0.042657	0.033642		1.40976	0.712913	0.254166	0.124168	0.032579	0.007705	0.009556		1.35624	0.700809	0.262523	0.092082	0.033907	0.008222	0.000346		0.933215	0.416917	0.14543	0.046586	0.022844		1.3065	0.774952	0.346808	0.181494	0.050445
84.4	1.44684	0.593572	0.180834	0.046394	0.022398		1.51688	0.766784	0.273904	0.115166	0.038699	0.005532	0.009724		1.34908	0.834487	0.413123	0.202936	0.093976	0.043208	0.034223		1.41137	0.714121	0.25482	0.124152	0.032384	0.007316	0.009617		1.35777	0.702257	0.263211	0.092475	0.034241	0.008674	0.000748		0.934615	0.41828	0.145766	0.047025	0.023422		1.30711	0.776208	0.347527	0.181834	0.050895
84.6	1.44772	0.594382	0.181258	0.046215	0.02212		1.5187	0.767924	0.274175	0.1156	0.038451	0.005498	0.009637		1.34988	0.835242	0.413778	0.202782	0.093993	0.043635	0.033905		1.41196	0.715303	0.255322	0.124112	0.032597	0.006959	0.009594		1.35854	0.703098	0.263489	0.09219	0.034793	0.008621	0.000407		0.93537	0.418147	0.145379	0.046261	0.022798		1.30752	0.776734	0.347387	0.182175	0.050753
84.8	1.44852	0.595945	0.18189	0.046383	0.022337		1.52029	0.768978	0.274474	0.115812	0.038052	0.004926	0.00996		1.35105	0.836062	0.41389	0.203409	0.094546	0.044166	0.03438		1.41366	0.716788	0.255955	0.124726	0.032951	0.00736	0.009111		1.36009	0.704188	0.264267	0.093124	0.035206	0.008896	0.000896		0.936479	0.418645	0.145507	0.046716	0.022904		1.30821	0.777398	0.347572	0.182146	0.050599
85	1.44933	0.596036	0.181845	0.046184	0.022073		1.52094	0.770019	0.27458	0.115791	0.038307	0.005011	0.010496		1.35307	0.836639	0.414876	0.203714	0.094696	0.043812	0.034486		1.41416	0.717576	0.255946	0.124923	0.032671	0.00685	0.009003		1.36134	0.705511	0.264289	0.092505	0.035004	0.009065	-0.0004		0.936403	0.418601	0.145654	0.046434	0.022559		1.30932	0.778905	0.34842	0.18267	0.051269
85.2	1.44989	0.597058	0.181143	0.045695	0.021149		1.52346	0.771517	0.275399	0.116505	0.03884	0.005625	0.010219		1.35379	0.837814	0.416099	0.204415	0.095365	0.044083	0.035218		1.41601	0.719294	0.256554	0.125941	0.032547	0.0071	0.008994		1.36214	0.706583	0.264678	0.092721	0.034792	0.009258	8.03e-05		0.937785	0.418992	0.145148	0.046093	0.021903		1.3109	0.77982	0.348769	0.18342	0.05168
85.4	1.45114	0.598461	0.182425	0.046053	0.021913		1.52524	0.772843	0.276398	0.117051	0.039657	0.006231	0.011001		1.35509	0.838705	0.417086	0.205467	0.096047	0.044787	0.036228		1.41769	0.720676	0.257272	0.126578	0.03296	0.007054	0.009096		1.36383	0.707185	0.26504	0.093204	0.034601	0.009216	0.000912		0.93846	0.420081	0.14487	0.046352	0.021415		1.31225	0.781107	0.349152	0.184078	0.052059
85.6	1.45222	0.599104	0.182867	0.045999	0.021931		1.52634	0.773847	0.276948	0.117219	0.039639	0.00597	0.011268		1.35639	0.839452	0.417614	0.205495	0.096743	0.045261	0.036264		1.41854	0.721616	0.257446	0.126432	0.032977	0.006805	0.009777		1.36418	0.707358	0.264839	0.092654	0.033883	0.008839	0.000375		0.939068	0.420503	0.144757	0.046176	0.020657		1.31284	0.782441	0.34942	0.184496	0.052575
85.8	1.45321	0.600273	0.182121	0.045685	0.021287		1.52731	0.774992	0.277167	0.116742	0.039149	0.005518	0.010438		1.35721	0.840552	0.418136	0.206094	0.09705	0.045409	0.036691		1.41997	0.723144	0.258094	0.126591	0.032505	0.007268	0.008836		1.36546	0.707658	0.26513	0.093213	0.033783	0.008498	0.000887		0.941031	0.421735	0.144016	0.046351	0.020216		1.31453	0.783721	0.349999	0.185863	0.053423
86	1.45426	0.601274	0.18194	0.04581	0.02109		1.52741	0.775895	0.277493	0.116868	0.039121	0.004756	0.010051		1.35845	0.841345	0.418959	0.205933	0.097614	0.045868	0.036665		1.42103	0.723799	0.258108	0.126908	0.032001	0.00686	0.009475		1.36649	0.708132	0.265135	0.092824	0.033924	0.00826	0.000671		0.940997	0.422433	0.144141	0.046125	0.019842		1.31567	0.784494	0.350266	0.186665	0.05417
86.2	1.45539	0.601791	0.181945	0.04574	0.021263		1.52942	0.777345	0.278423	0.117225	0.039456	0.005691	0.01005		1.35945	0.842416	0.418935	0.205626	0.097695	0.046286	0.036202		1.42246	0.724326	0.258284	0.126542	0.031203	0.00686	0.008543		1.36712	0.708751	0.265379	0.092631	0.033469	0.008032	0.000784		0.942116	0.423534	0.144701	0.046016	0.019538		1.31643	0.78559	0.350345	0.186998	0.054714
86.4	1.45672	0.602906	0.181883	0.046019	0.021466		1.53014	0.777421	0.278443	0.117021	0.038857	0.005685	0.009791		1.36014	0.842718	0.418884	0.205532	0.097656	0.045801	0.036217		1.42398	0.725455	0.258661	0.126702	0.030869	0.006949	0.008267		1.36962	0.709754	0.265772	0.093486	0.033534	0.007868	0.001584		0.943056	0.425057	0.144798	0.046693	0.020012		1.3178	0.785824	0.351026	0.187027	0.054513
86.6	1.45757	0.603442	0.18182	0.045452	0.021506		1.53129	0.778344	0.278487	0.116641	0.038318	0.005744	0.009713		1.36068	0.843332	0.418894	0.205309	0.097971	0.045548	0.036558		1.42507	0.725959	0.25869	0.12603	0.030066	0.006476	0.007671		1.37019	0.710095	0.265804	0.092894	0.033506	0.007235	0.001467		0.944137	0.425633	0.145519	0.046568	0.019708		1.31832	0.786283	0.351346	0.187123	0.053729
86.8	1.45892	0.605126	0.182966	0.045946	0.022194		1.53239	0.779017	0.278376	0.115832	0.037877	0.005588	0.008479		1.36119	0.843619	0.419182	0.205603	0.097809	0.045444	0.036589		1.42658	0.727476	0.259768	0.125922	0.030186	0.007073	0.007345		1.37193	0.71127	0.266544	0.093181	0.032981	0.007667	0.002366		0.945195	0.426864	0.145675	0.046648	0.020081		1.31978	0.787304	0.352331	0.187265	0.053708
87	1.45996	0.605786	0.183497	0.045739	0.022254		1.53319	0.780213	0.278763	0.116201	0.03758	0.005914	0.00823		1.36246	0.845068	0.419916	0.206107	0.097741	0.045845	0.036365		1.42726	0.728437	0.259731	0.125393	0.029936	0.006789	0.00724		1.37321	0.71227	0.266741	0.093108	0.033201	0.007616	0.002586		0.945928	0.427204	0.145639	0.046481	0.020008		1.321	0.788534	0.353117	0.187264	0.054017
87.2	1.46135	0.607226	0.183709	0.04545	0.022427		1.53496	0.780841	0.279522	0.116713	0.037517	0.006204	0.008287		1.36265	0.845691	0.420194	0.206427	0.098084	0.045738	0.036612		1.42941	0.729735	0.260441	0.125684	0.030221	0.006936	0.007341		1.37318	0.712623	0.266368	0.092945	0.032798	0.007509	0.002386		0.947379	0.427499	0.145706	0.045773	0.019551		1.3216	0.789227	0.354066	0.187409	0.0543
87.4	1.46235	0.608656	0.184409	0.045424	0.022947		1.53572	0.78175	0.279923	0.117114	0.037936	0.006411	0.008796		1.36374	0.846813	0.420895	0.206836	0.097884	0.045486	0.03651		1.43068	0.730717	0.260941	0.12588	0.031018	0.007108	0.008214		1.37437	0.713233	0.266315	0.092666	0.032432	0.0078	0.001419		0.946949	0.428235	0.146253	0.045775	0.02017		1.32243	0.789451	0.354094	0.186811	0.054018
87.6	1.46392	0.609518	0.184595	0.04566	0.023196		1.53675	0.782353	0.279982	0.116479	0.037224	0.005755	0.008517		1.36468	0.847907	0.421484	0.207063	0.098135	0.045451	0.036549		1.43188	0.731727	0.261299	0.125321	0.031151	0.007381	0.007723		1.37484	0.713873	0.266292	0.092332	0.031861	0.006909	0.001764		0.947881	0.428388	0.146478	0.044892	0.019962		1.32334	0.790088	0.354384	0.18676	0.053777
87.8	1.46537	0.610924	0.18535	0.04594	0.023799		1.53809	0.783251	0.28024	0.117361	0.03731	0.005691	0.009185		1.36532	0.847871	0.421346	0.206966	0.097351	0.044223	0.03673		1.43345	0.73267	0.262124	0.125775	0.031587	0.007443	0.007944		1.37563	0.714346	0.266312	0.092528	0.031644	0.006697	0.002136		0.948483	0.42918	0.147367	0.045203	0.020396		1.3242	0.790325	0.3543	0.186583	0.053521
88	1.46685	0.611864	0.186093	0.046393	0.024375		1.53846	0.784112	0.28051	0.117302	0.037867	0.005658	0.009382		1.36663	0.848539	0.421775	0.207243	0.097147	0.0441	0.036013		1.43488	0.733546	0.262942	0.126013	0.031951	0.008206	0.008696		1.37671	0.71496	0.266012	0.092139	0.031414	0.006197	0.000918		0.948509	0.42925	0.148341	0.045205	0.020564		1.32461	0.790774	0.354552	0.186545	0.053032
88.2	1.46802	0.613267	0.186931	0.046647	0.024729		1.54014	0.785109	0.280658	0.117608	0.038114	0.005395	0.00957		1.36741	0.850359	0.422847	0.207493	0.098045	0.044772	0.036283		1.43666	0.735145	0.26364	0.1267	0.0322	0.008647	0.008752		1.37721	0.715899	0.266767	0.092593	0.031597	0.00666	0.001468		0.950764	0.42953	0.149121	0.045072	0.02045		1.32582	0.79163	0.355058	0.186915	0.053329
88.4	1.46914	0.614668	0.187494	0.046717	0.024967		1.5412	0.78581	0.281364	0.118083	0.037985	0.005213	0.010212		1.36861	0.850539	0.423072	0.208316	0.097677	0.044376	0.036197		1.43745	0.735987	0.264327	0.127749	0.032734	0.009051	0.009925		1.37887	0.717079	0.267719	0.092747	0.032037	0.007009	0.002237		0.950529	0.429076	0.148369	0.044167	0.019896		1.32661	0.792539	0.355529	0.187062	0.053251
88.6	1.47036	0.61601	0.188002	0.046993	0.025287		1.54273	0.787164	0.282119	0.118336	0.038109	0.005304	0.010881		1.36933	0.850891	0.423528	0.208249	0.097931	0.044499	0.036012		1.43861	0.737212	0.264508	0.127992	0.03304	0.00906	0.009385		1.3798	0.718123	0.268231	0.092661	0.032464	0.007385	0.001653		0.950661	0.428739	0.148575	0.043621	0.019794		1.32628	0.792351	0.355512	0.187073	0.05283
88.8	1.47144	0.617542	0.188028	0.04712	0.025499		1.54413	0.788531	0.282779	0.118896	0.038126	0.005737	0.01117		1.37018	0.851599	0.42374	0.208953	0.098131	0.044449	0.036327		1.43976	0.738511	0.264583	0.128915	0.033208	0.009458	0.009374		1.38191	0.719105	0.268731	0.093684	0.032676	0.007933	0.002331		0.951302	0.429172	0.14811	0.043643	0.019574		1.327	0.792861	0.356005	0.187492	0.052689
89	1.47251	0.618301	0.188473	0.047237	0.025793		1.54511	0.789643	0.283294	0.119811	0.038792	0.00581	0.012254		1.37148	0.852422	0.424985	0.209647	0.098507	0.044466	0.03672		1.44074	0.73935	0.264877	0.129568	0.033192	0.008914	0.010328		1.38297	0.719666	0.268571	0.093112	0.032699	0.007529	0.001693		0.951478	0.429139	0.148693	0.043526	0.019073		1.32803	0.794058	0.357083	0.188232	0.053667
89.2	1.4735	0.619412	0.188546	0.04738	0.025336		1.54676	0.790976	0.283907	0.120089	0.038232	0.005874	0.011965		1.37201	0.853316	0.425302	0.210134	0.099154	0.045196	0.037406		1.44225	0.740625	0.265536	0.13035	0.033392	0.008626	0.010197		1.38437	0.720784	0.269567	0.093716	0.033132	0.007988	0.002545		0.952431	0.429432	0.148467	0.043646	0.018579		1.32927	0.795661	0.357959	0.189166	0.054457
89.4	1.47497	0.620455	0.189309	0.048216	0.026005		1.54731	0.791731	0.284502	0.120008	0.038427	0.005646	0.011948		1.37368	0.853965	0.425705	0.210484	0.099388	0.045554	0.037126		1.44318	0.741815	0.265484	0.130217	0.033758	0.008559	0.009986		1.38601	0.721808	0.270121	0.094357	0.034081	0.007885	0.002796		0.953114	0.430231	0.147781	0.043471	0.01771		1.33029	0.797251	0.359155	0.190428	0.055374
89.6	1.47548	0.620317	0.188641	0.047701	0.025314		1.54802	0.792293	0.284545	0.119752	0.037925	0.005018	0.011516		1.37433	0.853964	0.425559	0.210192	0.099752	0.04545	0.03713		1.44453	0.743059	0.2658	0.13021	0.033535	0.0087	0.01035		1.38695	0.722436	0.270458	0.094818	0.03448	0.007816	0.003026		0.954096	0.43062	0.148115	0.043743	0.017888		1.33098	0.798393	0.359647	0.19124	0.056269
89.8	1.47607	0.620723	0.188582	0.04782	0.0245		1.54955	0.794112	0.285012	0.119757	0.038356	0.005026	0.010686		1.37486	0.854333	0.425854	0.21041	0.099763	0.045532	0.037448		1.44556	0.74377	0.265735	0.130694	0.033105	0.008739	0.01054		1.38847	0.723655	0.271281	0.09567	0.035529	0.00846	0.003204		0.954824	0.431541	0.148111	0.044039	0.018102		1.33204	0.799189	0.359965	0.192094	0.056805
90	1.47751	0.621971	0.189256	0.048552	0.024916		1.55018	0.794963	0.285309	0.119573	0.03831	0.004415	0.010681		1.37523	0.854484	0.425866	0.2096	0.099655	0.045578	0.036504		1.447	0.744546	0.265965	0.130904	0.032779	0.008694	0.010899		1.38994	0.72453	0.271125	0.095489	0.035823	0.008396	0.003003		0.955416	0.432337	0.149036	0.044496	0.018677		1.33257	0.799298	0.36016	0.192187	0.057237
90.2	1.47847	0.622737	0.189973	0.048767	0.025089		1.55259	0.796169	0.285369	0.119474	0.03833	0.00463	0.010837		1.37545	0.854846	0.42553	0.209375	0.099311	0.044878	0.036563		1.44888	0.745894	0.266245	0.131623	0.033069	0.008594	0.01119		1.39111	0.725506	0.271385	0.096174	0.0361	0.008274	0.003337		0.956888	0.433604	0.149366	0.044947	0.019153		1.33341	0.800271	0.361063	0.192917	0.057515
90.4	1.47964	0.623799	0.190312	0.049733	0.025026		1.55322	0.796759	0.285536	0.119219	0.038488	0.004393	0.009829		1.37635	0.855255	0.425972	0.21	0.099542	0.0451	0.037467		1.44983	0.746941	0.266584	0.132234	0.03347	0.008608	0.011316		1.39268	0.726434	0.271663	0.096264	0.03612	0.008265	0.003587		0.957838	0.434696	0.149852	0.045788	0.019912		1.33445	0.800773	0.361974	0.192747	0.057455
90.6	1.48069	0.624454	0.190238	0.049512	0.024612		1.55464	0.798097	0.285667	0.119153	0.038318	0.004454	0.00953		1.37669	0.856099	0.426485	0.210337	0.099817	0.0454	0.037754		1.45097	0.74815	0.267138	0.132367	0.033089	0.008445	0.01025		1.39276	0.726329	0.27155	0.095435	0.035894	0.007459	0.003174		0.960166	0.435269	0.149262	0.045269	0.019624		1.33416	0.801234	0.361661	0.192491	0.057099
90.8	1.48178	0.625755	0.191526	0.050294	0.025099		1.55622	0.799007	0.2857	0.119056	0.037982	0.004114	0.008986		1.3777	0.857411	0.427129	0.21132	0.100177	0.045908	0.038491		1.45202	0.749208	0.26811	0.133069	0.033284	0.008552	0.01079		1.3943	0.727328	0.27169	0.095791	0.035594	0.00746	0.003522		0.961519	0.436916	0.14992	0.046306	0.020847		1.33507	0.801685	0.362095	0.192498	0.056751
91	1.48238	0.625839	0.191377	0.050422	0.024361		1.55734	0.800876	0.286659	0.119853	0.038588	0.004745	0.009685		1.37945	0.859085	0.428126	0.212231	0.101102	0.046694	0.039236		1.4535	0.749988	0.268175	0.133066	0.033024	0.008255	0.010704		1.39539	0.727804	0.271607	0.095379	0.036052	0.00783	0.002878		0.962925	0.43765	0.15014	0.046466	0.021143		1.33533	0.802241	0.362517	0.192569	0.056457
91.2	1.48412	0.626663	0.191172	0.050316	0.024465		1.55919	0.802118	0.287406	0.120268	0.038754	0.004503	0.009948		1.37986	0.859641	0.428125	0.21222	0.101098	0.046247	0.039022		1.45521	0.750922	0.268668	0.13359	0.033345	0.008245	0.010717		1.39583	0.727993	0.271674	0.095496	0.035724	0.007382	0.0033		0.965106	0.439541	0.150485	0.046876	0.02142		1.33597	0.802654	0.362595	0.193007	0.056131
91.4	1.4851	0.627112	0.191129	0.050219	0.024141		1.55999	0.803012	0.287376	0.120428	0.039044	0.004508	0.009871		1.38111	0.860508	0.429152	0.212713	0.101035	0.046393	0.039314		1.45656	0.752048	0.269543	0.134253	0.034198	0.008762	0.012137		1.39737	0.728646	0.271971	0.095651	0.036041	0.007645	0.003215		0.965686	0.440979	0.151426	0.047525	0.021962		1.33701	0.803417	0.362893	0.192871	0.056195
91.6	1.48668	0.627596	0.191924	0.050387	0.024511		1.56071	0.804249	0.287311	0.120015	0.038787	0.004181	0.008927		1.38171	0.861312	0.429524	0.212576	0.100941	0.046386	0.038772		1.45797	0.75347	0.270513	0.1347	0.034601	0.009404	0.011513		1.39787	0.729214	0.272076	0.095168	0.035793	0.007144	0.003462		0.967822	0.441552	0.15236	0.047724	0.0217		1.33843	0.804149	0.363548	0.19378	0.056302
91.8	1.48826	0.629272	0.193174	0.051494	0.025338		1.56194	0.805191	0.287255	0.120532	0.039101	0.00417	0.008608		1.38263	0.862517	0.430067	0.213016	0.100895	0.046636	0.038778		1.4592	0.754732	0.271376	0.135257	0.035431	0.010108	0.011947		1.39918	0.729498	0.272476	0.095267	0.035678	0.007644	0.003994		0.969456	0.442858	0.152717	0.048444	0.021994		1.3394	0.804584	0.363354	0.193693	0.055926
92	1.48894	0.629574	0.193419	0.05132	0.024885		1.56246	0.805829	0.2875	0.120547	0.039257	0.003672	0.008306		1.38406	0.863552	0.431354	0.214093	0.101182	0.04751	0.038266		1.46077	0.756169	0.272511	0.135649	0.035558	0.01049	0.011688		1.39977	0.730188	0.27301	0.095269	0.035387	0.007778	0.003789		0.971242	0.443447	0.154377	0.049198	0.022497		1.34041	0.805307	0.364149	0.193892	0.055493
92.2	1.48914	0.630231	0.193659	0.050737	0.02461		1.56442	0.806745	0.287807	0.120832	0.039148	0.003456	0.007904		1.38463	0.864871	0.432458	0.214828	0.102009	0.047932	0.038639		1.46159	0.757929	0.273307	0.136124	0.036207	0.010595	0.011474		1.4003	0.731242	0.273896	0.095902	0.034959	0.008661	0.004366		0.97321	0.44425	0.154629	0.049223	0.022446		1.34138	0.80645	0.364524	0.194586	0.055263
92.4	1.49031	0.631666	0.194224	0.05108	0.024777		1.56508	0.808033	0.288706	0.121551	0.039253	0.003759	0.008283		1.38565	0.865464	0.432517	0.215232	0.10161	0.047984	0.037872		1.46251	0.758865	0.273795	0.136129	0.036151	0.010678	0.011733		1.40164	0.73166	0.274407	0.096209	0.03447	0.008364	0.004637		0.973858	0.444937	0.154117	0.048917	0.023088		1.34101	0.806359	0.363972	0.19403	0.05453
92.6	1.49174	0.632847	0.195388	0.052079	0.025594		1.56648	0.809393	0.289347	0.121991	0.039532	0.003765	0.008953		1.38616	0.866104	0.43273	0.215209	0.101742	0.047904	0.038362		1.46436	0.760372	0.27445	0.136429	0.036388	0.010239	0.011544		1.40232	0.732966	0.274924	0.096686	0.034413	0.009239	0.004386		0.976172	0.446411	0.155097	0.049219	0.023582		1.34116	0.807043	0.364156	0.194336	0.054447
92.8	1.49252	0.633493	0.19568	0.0522	0.02571		1.5673	0.80984	0.289617	0.122861	0.039207	0.00365	0.008362		1.38676	0.866799	0.433246	0.215749	0.101425	0.047986	0.037956		1.46529	0.761329	0.275022	0.137038	0.036754	0.010327	0.012011		1.40387	0.734313	0.275764	0.097292	0.033945	0.009618	0.004519		0.97697	0.446993	0.155085	0.049288	0.023515		1.34236	0.808169	0.364833	0.19477	0.054672
93	1.49351	0.634348	0.196495	0.052409	0.025845		1.56774	0.810309	0.29001	0.123398	0.039051	0.003523	0.00921		1.38817	0.867695	0.434354	0.216208	0.101703	0.047971	0.03755		1.46674	0.762423	0.275369	0.13705	0.036535	0.009821	0.011277		1.4051	0.735227	0.275931	0.096874	0.03403	0.009307	0.004159		0.97808	0.447462	0.155555	0.049722	0.023685		1.34412	0.809458	0.365572	0.195844	0.055472
93.2	1.49358	0.634796	0.196935	0.052508	0.025428		1.56878	0.810995	0.290497	0.122895	0.038699	0.003728	0.008417		1.38834	0.86797	0.434156	0.216481	0.101727	0.047637	0.038067		1.467	0.762985	0.274801	0.136904	0.036138	0.009129	0.010975		1.40656	0.736239	0.276759	0.097547	0.033962	0.009752	0.004148		0.978666	0.448864	0.155575	0.050106	0.023662		1.34555	0.810802	0.36664	0.196378	0.055961
93.4	1.49389	0.63564	0.196757	0.05182	0.024985		1.56935	0.811658	0.291249	0.123101	0.038621	0.004067	0.008018		1.38941	0.868055	0.434248	0.216475	0.101284	0.047178	0.037215		1.4677	0.763763	0.274455	0.136299	0.035546	0.009215	0.009935		1.40775	0.737323	0.276991	0.097656	0.033951	0.009547	0.003336		0.978676	0.449497	0.15587	0.049802	0.023627		1.34633	0.81132	0.36673	0.196662	0.056089
93.6	1.4942	0.636246	0.19733	0.051302	0.024531		1.57101	0.812654	0.292206	0.123229	0.038312	0.004506	0.009014		1.38926	0.868113	0.434388	0.216201	0.101193	0.04718	0.037325		1.46893	0.764564	0.274709	0.136226	0.034921	0.009298	0.009728		1.4085	0.737618	0.276684	0.097563	0.033678	0.00867	0.003276		0.979314	0.449602	0.15582	0.04925	0.023703		1.34728	0.812054	0.366777	0.196681	0.056267
93.8	1.49415	0.637062	0.197524	0.050949	0.023918		1.57295	0.814135	0.293253	0.123754	0.038795	0.004848	0.009692		1.38999	0.868279	0.434826	0.21652	0.100445	0.046813	0.037755		1.46941	0.764845	0.274728	0.136131	0.034667	0.009171	0.009949		1.40949	0.73921	0.277384	0.098156	0.033464	0.008937	0.002826		0.979281	0.45028	0.15651	0.04928	0.024335		1.34739	0.81259	0.366693	0.196713	0.055674
94	1.49549	0.638305	0.197556	0.050855	0.024271		1.57402	0.814953	0.293486	0.123719	0.038603	0.005031	0.009813		1.39056	0.868789	0.435097	0.21648	0.099947	0.046929	0.036902		1.47101	0.765981	0.275129	0.136184	0.034224	0.009133	0.009298		1.41068	0.73986	0.277093	0.097976	0.033588	0.008707	0.002396		0.980532	0.450901	0.15727	0.049316	0.024659		1.34839	0.813197	0.367144	0.197111	0.055814
94.2	1.49619	0.639137	0.197242	0.050515	0.02395		1.57619	0.815989	0.293787	0.124006	0.039117	0.004725	0.010191		1.39074	0.868921	0.435211	0.216598	0.099852	0.046621	0.037727		1.47202	0.766712	0.275151	0.136355	0.034748	0.008968	0.010512		1.41123	0.739888	0.277046	0.098648	0.033786	0.007767	0.002549		0.98142	0.451672	0.15662	0.049327	0.024565		1.34915	0.814311	0.367741	0.197219	0.055881
94.4	1.4968	0.640073	0.19718	0.051005	0.023641		1.57691	0.81694	0.29427	0.123546	0.039185	0.005028	0.010249		1.39197	0.869306	0.435313	0.217432	0.099767	0.046709	0.03822		1.47345	0.767153	0.275449	0.136009	0.034242	0.008695	0.010362		1.41196	0.739738	0.27712	0.0982	0.033215	0.00709	0.001714		0.98207	0.452298	0.157148	0.049012	0.024422		1.34959	0.814994	0.368043	0.197208	0.055826
94.6	1.49758	0.64062	0.196674	0.050412	0.023307		1.57876	0.818014	0.294214	0.123245	0.038823	0.005277	0.01054		1.39197	0.869512	0.435189	0.216963	0.099985	0.045992	0.038794		1.47435	0.76803	0.275549	0.135753	0.033139	0.008017	0.009768		1.41254	0.740146	0.276694	0.097979	0.033366	0.006652	0.001278		0.983482	0.452658	0.156606	0.04853	0.023724		1.35043	0.815553	0.368211	0.197882	0.055891
94.8	1.49817	0.641447	0.196793	0.050324	0.023246		1.58063	0.818678	0.294625	0.123679	0.039213	0.005003	0.011603		1.39363	0.870716	0.435488	0.217975	0.100281	0.046742	0.039243		1.47468	0.768153	0.275562	0.134939	0.032375	0.007243	0.009626		1.41383	0.74056	0.276572	0.098189	0.033649	0.006389	0.001966		0.983223	0.453434	0.156338	0.04846	0.023741		1.35192	0.816717	0.369385	0.198601	0.056077
95	1.4989	0.641145	0.19604	0.049697	0.022288		1.58179	0.819866	0.295107	0.123687	0.039	0.005044	0.011912		1.39517	0.871001	0.435641	0.218271	0.100351	0.046827	0.039403		1.47625	0.768839	0.27592	0.13536	0.032459	0.007177	0.00993		1.41524	0.741276	0.277001	0.097857	0.034531	0.006819	0.001794		0.983671	0.453095	0.156529	0.047375	0.022952		1.35313	0.818214	0.370346	0.199234	0.056608
95.2	1.50052	0.641989	0.196009	0.049509	0.022681		1.58399	0.821552	0.296003	0.124013	0.039543	0.00558	0.01155		1.39524	0.871372	0.435925	0.217977	0.100216	0.047056	0.038483		1.47631	0.76935	0.275947	0.135307	0.032505	0.006868	0.009426		1.41592	0.742286	0.277656	0.098545	0.034802	0.007035	0.002235		0.985193	0.453987	0.156157	0.047501	0.022534		1.35491	0.819918	0.371387	0.200295	0.057513
95.4	1.5016	0.643133	0.196169	0.049423	0.022264		1.58463	0.822498	0.295827	0.123754	0.039733	0.005422	0.011599		1.39643	0.872202	0.436912	0.217975	0.100104	0.047506	0.038157		1.47733	0.7704	0.27627	0.135307	0.032321	0.006837	0.009638		1.41701	0.742438	0.277778	0.098747	0.035203	0.007031	0.002019		0.985855	0.454034	0.156599	0.047011	0.022361		1.35677	0.821434	0.372527	0.201049	0.058334
95.6	1.50304	0.644236	0.197202	0.049701	0.022681		1.5858	0.823951	0.295939	0.123307	0.039743	0.005053	0.010445		1.39711	0.872973	0.437335	0.217972	0.100708	0.047876	0.038376		1.47798	0.771784	0.276484	0.135234	0.03237	0.006505	0.008995		1.41739	0.743036	0.277944	0.098195	0.035476	0.006532	0.002549		0.98685	0.454154	0.156751	0.04629	0.021834		1.3586	0.822825	0.373666	0.202374	0.05886
95.8	1.50431	0.645501	0.198262	0.05031	0.022974		1.58712	0.824985	0.295946	0.123324	0.039909	0.005143	0.010026		1.39889	0.874625	0.438367	0.218651	0.101577	0.04905	0.038692		1.47869	0.77314	0.277373	0.135087	0.032143	0.006662	0.008344		1.41889	0.743927	0.278586	0.098788	0.035563	0.006886	0.003075		0.986963	0.454839	0.156813	0.046629	0.021962		1.35978	0.823833	0.374235	0.202913	0.059079
96	1.50525	0.645901	0.197748	0.049648	0.022617		1.58806	0.825866	0.296215	0.12336	0.04012	0.00519	0.009911		1.40091	0.87562	0.439577	0.219475	0.102876	0.049874	0.038756		1.48003	0.774692	0.278386	0.135243	0.032425	0.006249	0.008084		1.42008	0.745175	0.279399	0.099198	0.035942	0.007477	0.003703		0.987665	0.454955	0.15757	0.046438	0.021783		1.36067	0.82454	0.375248	0.203637	0.059319
96.2	1.5068	0.647309	0.198944	0.050485	0.02369		1.58996	0.827508	0.296764	0.123322	0.040327	0.005331	0.010298		1.40159	0.877115	0.440428	0.21995	0.104017	0.050254	0.039819		1.48134	0.776382	0.278907	0.135794	0.033502	0.006398	0.009105		1.421	0.746441	0.280182	0.099615	0.035968	0.008316	0.003512		0.988128	0.455702	0.157939	0.046685	0.021919		1.36126	0.825495	0.37559	0.203937	0.058947
96.4	1.50877	0.648403	0.199721	0.051064	0.024466		1.59054	0.828813	0.297575	0.12332	0.040522	0.005435	0.010744		1.40276	0.878302	0.440982	0.220274	0.104102	0.050159	0.039344		1.48333	0.778233	0.279963	0.136223	0.033751	0.007072	0.008645		1.4223	0.747307	0.281032	0.099556	0.036359	0.008258	0.003107		0.98929	0.455815	0.15801	0.04622	0.021735		1.36224	0.825881	0.375736	0.203973	0.059372
96.6	1.51007	0.649361	0.200665	0.051763	0.025236		1.59136	0.82922	0.297473	0.122785	0.040214	0.004767	0.011215		1.40379	0.879356	0.441941	0.220591	0.104425	0.049666	0.04026		1.48449	0.779798	0.280922	0.137284	0.03486	0.007227	0.008913		1.42283	0.748651	0.28166	0.099328	0.03683	0.009061	0.002983		0.990441	0.456273	0.15856	0.046479	0.021072		1.36332	0.826904	0.376332	0.204625	0.059407
96.8	1.51017	0.649292	0.200228	0.051363	0.02487		1.59201	0.829955	0.298284	0.123758	0.04045	0.005204	0.011154		1.40544	0.880647	0.443005	0.221798	0.105069	0.049832	0.04075		1.48579	0.781085	0.281271	0.137188	0.035477	0.007188	0.00926		1.42407	0.749212	0.282363	0.098877	0.036393	0.008857	0.002519		0.989887	0.456705	0.158373	0.047189	0.021018		1.36441	0.827248	0.376837	0.204906	0.059271
97	1.51119	0.650317	0.201412	0.051712	0.02509		1.59276	0.830857	0.298728	0.123767	0.040404	0.005601	0.011479		1.40671	0.881894	0.443507	0.221802	0.105642	0.049871	0.040559		1.4871	0.782963	0.281743	0.137382	0.035304	0.0077	0.008938		1.42502	0.749464	0.282157	0.098517	0.036704	0.008381	0.002329		0.990568	0.457277	0.158459	0.04748	0.0209		1.36583	0.827441	0.377051	0.205352	0.059465
97.2	1.51162	0.650841	0.201655	0.052096	0.025328		1.59428	0.83201	0.299598	0.124477	0.040735	0.006173	0.011384		1.4064	0.881924	0.443332	0.221526	0.105271	0.049202	0.040275		1.48789	0.783689	0.281462	0.137325	0.03519	0.007427	0.009271		1.42633	0.750162	0.282447	0.099037	0.036519	0.008403	0.002701		0.9917	0.458883	0.158775	0.048125	0.021227		1.36636	0.827934	0.377459	0.205014	0.059166
97.4	1.51218	0.652059	0.202256	0.052093	0.024817		1.59519	0.833362	0.300699	0.12578	0.041268	0.007147	0.013292		1.40763	0.882569	0.443549	0.22166	0.105523	0.049275	0.040343		1.49001	0.785668	0.282442	0.137956	0.035061	0.008575	0.008635		1.42709	0.751157	0.282517	0.098634	0.036393	0.008237	0.002076		0.991947	0.458836	0.159492	0.04801	0.021887		1.36691	0.827875	0.376845	0.20468	0.05844
97.6	1.51316	0.652683	0.203093	0.053014	0.024962		1.59653	0.834113	0.301146	0.12566	0.041322	0.007176	0.013639		1.4083	0.883271	0.444102	0.22202	0.105616	0.049366	0.041132		1.4913	0.787004	0.282896	0.138485	0.035548	0.008916	0.008905		1.42776	0.752014	0.283024	0.09898	0.036309	0.008163	0.002716		0.993459	0.459802	0.159882	0.048432	0.022196		1.3677	0.827789	0.376361	0.204739	0.058129
97.8	1.51348	0.65312	0.202496	0.052782	0.024994		1.59733	0.834494	0.301132	0.12657	0.041358	0.006845	0.013867		1.40931	0.883828	0.444388	0.223008	0.105439	0.049183	0.041385		1.49291	0.787619	0.283276	0.138378	0.035402	0.008883	0.008859		1.42889	0.752999	0.283163	0.099638	0.035957	0.008271	0.003032		0.994574	0.461164	0.160631	0.049712	0.023394		1.36793	0.828225	0.376306	0.204858	0.05808
98	1.51416	0.653627	0.202947	0.053347	0.024957		1.59809	0.835269	0.301025	0.126535	0.041057	0.006215	0.013364		1.41007	0.884393	0.444245	0.223053	0.105601	0.048823	0.041874		1.49447	0.7886	0.283317	0.138592	0.035229	0.009218	0.008813		1.42966	0.753252	0.282978	0.099765	0.036332	0.008216	0.00318		0.996158	0.461974	0.161067	0.049844	0.023233		1.36919	0.829087	0.376908	0.205162	0.058517
98.2	1.51517	0.654603	0.203094	0.053445	0.025037		1.59945	0.836135	0.301511	0.126468	0.041023	0.005885	0.012543		1.41018	0.884706	0.444161	0.22317	0.105292	0.04823	0.042439		1.49579	0.789287	0.283928	0.138501	0.035242	0.009494	0.009859		1.43027	0.753641	0.282987	0.100398	0.036279	0.007546	0.003299		0.997285	0.462559	0.160233	0.0498	0.023125		1.3696	0.82969	0.377511	0.204924	0.058763
98.4	1.51555	0.655612	0.203394	0.053445	0.025126		1.59974	0.836779	0.30162	0.126341	0.04013	0.005707	0.012665		1.41093	0.885056	0.443817	0.222943	0.104449	0.047285	0.042097		1.49733	0.789931	0.284385	0.138872	0.034268	0.009098	0.009929		1.43084	0.75391	0.282961	0.100273	0.036413	0.007561	0.003304		0.998613	0.46345	0.161206	0.049568	0.023499		1.37074	0.830362	0.378121	0.205485	0.05873
98.6	1.51577	0.656138	0.203512	0.052987	0.024703		1.60162	0.837745	0.30222	0.126968	0.040168	0.00539	0.012208		1.4105	0.885211	0.44335	0.222154	0.103946	0.047003	0.04185		1.49808	0.79029	0.284432	0.139028	0.034024	0.008777	0.010376		1.43177	0.754998	0.283207	0.100619	0.036835	0.00772	0.003273		0.999745	0.463722	0.160861	0.049874	0.023654		1.37139	0.830861	0.37862	0.205273	0.058717
98.8	1.51607	0.656512	0.203378	0.05285	0.024362		1.60254	0.838948	0.30283	0.127807	0.040598	0.005261	0.012058		1.41148	0.885916	0.443277	0.222302	0.103223	0.047826	0.040387		1.49867	0.790394	0.284464	0.138757	0.033319	0.008133	0.009803		1.43298	0.755444	0.283293	0.100844	0.036983	0.007536	0.003261		1.00049	0.464877	0.161036	0.050257	0.024568		1.37187	0.83125	0.378843	0.204997	0.058547
99	1.51713	0.657756	0.203485	0.052975	0.024158		1.60345	0.839764	0.30306	0.127526	0.040364	0.004797	0.011484		1.41204	0.886585	0.444014	0.222322	0.103439	0.048299	0.039789		1.49989	0.790755	0.284945	0.139823	0.033722	0.008288	0.010796		1.43438	0.756599	0.283481	0.101142	0.037185	0.00737	0.003675		1.0018	0.465434	0.161584	0.050511	0.024381		1.37298	0.832244	0.379612	0.205512	0.058789
99.2	1.51899	0.659549	0.204565	0.053877	0.024768		1.60506	0.84141	0.304002	0.128461	0.041417	0.005411	0.011528		1.41203	0.887129	0.444485	0.221941	0.103348	0.04843	0.03835		1.50004	0.791091	0.284675	0.139506	0.03324	0.007847	0.010328		1.43526	0.757218	0.283884	0.101949	0.036841	0.007527	0.004189		1.00283	0.466958	0.161571	0.050971	0.024991		1.37367	0.83294	0.380085	0.205935	0.058987
99.4	1.51983	0.661032	0.204754	0.053535	0.024307		1.60616	0.842576	0.304146	0.1288	0.041649	0.005338	0.011347		1.4128	0.888016	0.444679	0.221593	0.10334	0.048511	0.03719		1.50155	0.79179	0.285242	0.139911	0.03274	0.007723	0.010455		1.43665	0.757919	0.28392	0.102167	0.037116	0.007166	0.004942		1.00375	0.468199	0.161985	0.050594	0.025181		1.37407	0.833283	0.380049	0.205751	0.058588
99.6	1.5206	0.662107	0.205903	0.053969	0.024245		1.60772	0.844181	0.30462	0.128916	0.041733	0.005844	0.010919		1.4128	0.888698	0.445064	0.221706	0.103831	0.048967	0.037294		1.5017	0.792449	0.285521	0.140314	0.032567	0.007283	0.010897		1.4374	0.759137	0.28397	0.102279	0.037285	0.007178	0.00579		1.00455	0.469537	0.162471	0.050777	0.025549		1.37479	0.834032	0.380901	0.206045	0.058369
99.8	1.52164	0.663253	0.206907	0.054488	0.024759		1.60921	0.846224	0.305559	0.129395	0.042306	0.006694	0.011383		1.4139	0.889989	0.445778	0.222183	0.104163	0.049713	0.037036		1.50273	0.793365	0.286305	0.140658	0.032573	0.007395	0.0107		1.439	0.760345	0.28429	0.102317	0.036641	0.007463	0.005304		1.00497	0.47021	0.162945	0.051129	0.025403		1.37525	0.834146	0.381205	0.20618	0.058217
100	1.5231	0.66424	0.20672	0.05441	0.025211		1.60987	0.847477	0.306168	0.129286	0.042056	0.006292	0.011212		1.41456	0.891461	0.446685	0.222447	0.105136	0.050481	0.036416		1.50369	0.794674	0.286826	0.140979	0.033541	0.008001	0.011546		1.43989	0.76144	0.284684	0.102484	0.03634	0.007787	0.005294		1.00619	0.470078	0.162887	0.050358	0.024625		1.37525	0.834335	0.381274	0.205958	0.058161
100.2	1.52402	0.665596	0.207279	0.055029	0.025783		1.61162	0.848831	0.306939	0.129849	0.042219	0.006183	0.011877		1.41491	0.892353	0.44732	0.222981	0.105454	0.05058	0.036418		1.50506	0.79585	0.287615	0.141435	0.03396	0.008174	0.011734		1.44047	0.761881	0.284698	0.102328	0.035675	0.007757	0.0044		1.00648	0.470987	0.162878	0.050672	0.024617		1.37657	0.835625	0.382195	0.206672	0.05819
100.4	1.52442	0.666021	0.207794	0.054513	0.025788		1.61228	0.850139	0.307959	0.129837	0.04255	0.006486	0.011842		1.41617	0.893001	0.448054	0.22358	0.105881	0.050626	0.036326		1.5065	0.797567	0.288345	0.141811	0.034136	0.008678	0.011246		1.44129	0.762322	0.28512	0.102082	0.035748	0.008168	0.003713		1.00703	0.470567	0.162804	0.050038	0.023785		1.3776	0.836409	0.382491	0.207201	0.058961
100.6	1.52592	0.667936	0.208629	0.055263	0.0266		1.6135	0.851382	0.308585	0.130105	0.042398	0.006958	0.011535		1.41691	0.893671	0.448954	0.223832	0.106349	0.050906	0.036678		1.50673	0.79873	0.288852	0.142308	0.03471	0.008686	0.01218		1.44196	0.763083	0.285587	0.102229	0.035553	0.008373	0.004059		1.00811	0.471472	0.162373	0.050038	0.023102		1.37803	0.837175	0.382791	0.207655	0.058743
100.8	1.52649	0.668475	0.209147	0.055584	0.026799		1.61475	0.852474	0.309278	0.131022	0.042792	0.007589	0.011392		1.4186	0.894312	0.449549	0.22468	0.106249	0.0506	0.036742		1.50845	0.800448	0.289563	0.142785	0.03502	0.008808	0.012805		1.4432	0.76323	0.285779	0.102289	0.035184	0.008168	0.003608		1.00789	0.472113	0.162843	0.050386	0.023296		1.3792	0.838269	0.383612	0.208133	0.058849
101	1.52768	0.669662	0.210226	0.055864	0.027146		1.61579	0.853913	0.309746	0.131259	0.042755	0.007938	0.01119		1.41898	0.894686	0.44994	0.224595	0.10662	0.050815	0.036812		1.50937	0.801862	0.289978	0.142903	0.035076	0.009293	0.013025		1.44438	0.763966	0.285899	0.102537	0.035256	0.008347	0.00336		1.00965	0.472677	0.163652	0.050077	0.023277		1.38007	0.839171	0.384174	0.208578	0.059512
101.2	1.52873	0.67029	0.209905	0.056089	0.027064		1.61719	0.855109	0.310578	0.131737	0.043227	0.00846	0.011558		1.41961	0.895262	0.450813	0.225664	0.106931	0.050895	0.037525		1.5107	0.803274	0.290107	0.142905	0.035091	0.008803	0.01251		1.44619	0.765402	0.286787	0.102475	0.035292	0.00882	0.003215		1.01116	0.473692	0.163396	0.05059	0.023387		1.38084	0.840206	0.384583	0.208825	0.060162
101.4	1.52921	0.671076	0.210465	0.05643	0.026877		1.61776	0.855966	0.310598	0.131761	0.043544	0.008493	0.012477		1.42088	0.896082	0.4512	0.226262	0.107548	0.051205	0.038318		1.51275	0.805076	0.291106	0.144216	0.035747	0.009914	0.012632		1.44737	0.766103	0.287584	0.102506	0.035191	0.008813	0.002906		1.01199	0.474209	0.164505	0.051021	0.023759		1.38173	0.841286	0.384889	0.209582	0.060739
101.6	1.52973	0.671415	0.210618	0.056478	0.026745		1.61918	0.856864	0.310848	0.13133	0.043038	0.008682	0.011268		1.42138	0.896629	0.451624	0.227111	0.107601	0.051348	0.038995		1.51354	0.805866	0.291428	0.144214	0.035684	0.009906	0.011665		1.44859	0.766978	0.288322	0.102825	0.035096	0.008978	0.002869		1.01356	0.475453	0.165032	0.052093	0.023506		1.38304	0.842304	0.3851	0.211013	0.061587
101.8	1.53054	0.671976	0.210147	0.055816	0.026748		1.61968	0.857465	0.311252	0.132162	0.042997	0.008602	0.01082		1.42205	0.89742	0.452074	0.227422	0.107771	0.051497	0.039119		1.51532	0.807297	0.292356	0.144199	0.03595	0.010051	0.011282		1.44981	0.767526	0.288494	0.102687	0.035278	0.008526	0.002545		1.01449	0.475933	0.164743	0.052161	0.023469		1.38422	0.843557	0.385758	0.211692	0.06227
102	1.53136	0.67301	0.210632	0.055941	0.026834		1.62068	0.858117	0.311146	0.131935	0.042988	0.008097	0.010516		1.42254	0.897527	0.451798	0.226919	0.107583	0.050568	0.040074		1.51603	0.808351	0.292941	0.144915	0.035866	0.010011	0.011527		1.45084	0.769186	0.28992	0.103168	0.036195	0.009142	0.00246		1.01539	0.476331	0.165797	0.052052	0.02356		1.38505	0.844669	0.386395	0.211739	0.062382
102.2	1.53262	0.673726	0.210823	0.055715	0.027233		1.62175	0.85892	0.311806	0.132151	0.04298	0.008375	0.009543		1.42309	0.897999	0.452071	0.227086	0.107029	0.050615	0.03994		1.51785	0.809733	0.294015	0.14533	0.035937	0.010126	0.011373		1.45189	0.769862	0.290238	0.103327	0.036283	0.008877	0.00158		1.01561	0.476599	0.1657	0.052031	0.023607		1.38595	0.845568	0.387088	0.212369	0.062901
102.4	1.53303	0.67401	0.210263	0.055123	0.026822		1.62202	0.858861	0.311497	0.132025	0.042258	0.007619	0.01		1.42347	0.898144	0.452017	0.226428	0.106451	0.050313	0.039286		1.51929	0.811021	0.2945	0.14595	0.035581	0.01019	0.011243		1.45255	0.770329	0.29057	0.102962	0.036678	0.008541	0.001751		1.01649	0.476948	0.166165	0.052159	0.023869		1.38765	0.847052	0.387983	0.213344	0.063391
102.6	1.53343	0.674524	0.210132	0.054851	0.02646		1.6237	0.860096	0.311737	0.13232	0.042752	0.008069	0.009124		1.42353	0.898088	0.45218	0.226222	0.106051	0.050107	0.039555		1.51985	0.811049	0.294388	0.145501	0.035038	0.009179	0.01074		1.45375	0.771317	0.290956	0.103213	0.036808	0.008448	0.001793		1.0176	0.47767	0.165907	0.052631	0.023777		1.38815	0.847848	0.388835	0.213742	0.063544
102.8	1.53455	0.675175	0.210207	0.054763	0.026756		1.62386	0.86072	0.311331	0.131808	0.042686	0.007689	0.00836		1.42489	0.898879	0.453007	0.226346	0.105977	0.050501	0.039255		1.52082	0.811839	0.294906	0.145912	0.03461	0.009149	0.009828		1.45494	0.772622	0.291095	0.103773	0.037538	0.008248	0.001229		1.01799	0.479028	0.16679	0.053168	0.024078		1.38882	0.848427	0.388905	0.214017	0.062832
103	1.53528	0.675809	0.21032	0.054457	0.026081		1.62487	0.861142	0.311371	0.131643	0.042541	0.007606	0.008927		1.42599	0.899989	0.454087	0.226633	0.106316	0.050828	0.039287		1.52238	0.812896	0.295694	0.146381	0.035217	0.010032	0.010514		1.45601	0.77322	0.291487	0.104338	0.037884	0.008106	0.002897		1.01949	0.479668	0.166318	0.05266	0.023291		1.38984	0.849671	0.389492	0.214392	0.06278
103.2	1.53607	0.676481	0.210983	0.054746	0.025885		1.62629	0.862215	0.311708	0.13247	0.042919	0.007484	0.009838		1.42719	0.900418	0.454478	0.227288	0.106398	0.050305	0.039628		1.52379	0.813961	0.295755	0.146813	0.034637	0.010031	0.010233		1.45714	0.773584	0.291902	0.105193	0.0383	0.008551	0.003213		1.02032	0.48058	0.167135	0.053069	0.024056		1.39075	0.850045	0.390021	0.214595	0.062622
103.4	1.53582	0.676285	0.210563	0.054272	0.024927		1.62706	0.863016	0.311625	0.132139	0.042211	0.007321	0.010024		1.42782	0.901429	0.454858	0.227358	0.106539	0.050582	0.038922		1.52504	0.81514	0.296004	0.146976	0.035039	0.010334	0.010061		1.45765	0.774267	0.291876	0.105209	0.038635	0.008323	0.003366		1.02186	0.481422	0.167378	0.052557	0.024004		1.39149	0.850576	0.390382	0.214731	0.062368
103.6	1.53615	0.676243	0.211069	0.054565	0.024449		1.62817	0.864243	0.311904	0.13192	0.04208	0.0075	0.01068		1.42843	0.902514	0.455624	0.228048	0.106638	0.050998	0.039327		1.52577	0.816328	0.296047	0.147061	0.035444	0.010166	0.010796		1.45797	0.775016	0.292055	0.105537	0.038549	0.008392	0.003371		1.02273	0.481796	0.16762	0.052373	0.024107		1.39304	0.851671	0.39151	0.215205	0.062134
103.8	1.53712	0.677036	0.211272	0.054531	0.024728		1.62847	0.864856	0.312146	0.131746	0.041983	0.006512	0.010674		1.42995	0.903843	0.456579	0.229006	0.107148	0.05154	0.039686		1.52778	0.817552	0.297026	0.147694	0.036267	0.010963	0.011305		1.45886	0.775236	0.291852	0.10514	0.038122	0.007944	0.002695		1.0234	0.482313	0.16791	0.052382	0.02431		1.39431	0.852593	0.391823	0.21595	0.062485
104	1.538	0.678058	0.211503	0.054547	0.025011		1.62989	0.865289	0.312573	0.131519	0.041646	0.005835	0.010685		1.43093	0.90477	0.457103	0.229235	0.107805	0.051726	0.039633		1.52855	0.818457	0.297146	0.14718	0.036846	0.011497	0.011521		1.45964	0.77578	0.292507	0.105819	0.038219	0.0083	0.002843		1.02419	0.482552	0.167648	0.052077	0.023613		1.39487	0.852658	0.39207	0.216206	0.062488
104.2	1.53879	0.679294	0.211874	0.055024	0.02531		1.63159	0.866382	0.313252	0.132471	0.042149	0.005963	0.011674		1.43262	0.905716	0.457727	0.230235	0.10801	0.052065	0.039566		1.53001	0.819041	0.297225	0.146964	0.036573	0.011025	0.010854		1.46089	0.776304	0.292907	0.106219	0.038308	0.008208	0.003141		1.025	0.483711	0.167803	0.052537	0.024117		1.39607	0.853551	0.392798	0.216555	0.062452
104.4	1.53956	0.680177	0.213417	0.054922	0.026049		1.63254	0.86761	0.313931	0.132482	0.04174	0.006236	0.012419		1.43376	0.906113	0.458546	0.231107	0.108385	0.052003	0.040178		1.53117	0.820347	0.297604	0.14697	0.03721	0.011212	0.01181		1.46192	0.777304	0.293536	0.106559	0.03874	0.008856	0.003705		1.02668	0.484059	0.169116	0.052583	0.024334		1.39683	0.854046	0.393159	0.216615	0.062495
104.6	1.54035	0.681228	0.213792	0.055332	0.026246		1.63409	0.868865	0.314735	0.132373	0.041687	0.006363	0.012117		1.43477	0.906901	0.459067	0.231568	0.108431	0.052053	0.04011		1.53181	0.821367	0.297903	0.146829	0.037431	0.011464	0.011675		1.46317	0.777786	0.294246	0.106752	0.037785	0.00894	0.003836		1.02772	0.485083	0.168749	0.052648	0.024241		1.39713	0.854084	0.393204	0.216417	0.062222
104.8	1.54082	0.680953	0.213582	0.054827	0.026034		1.63471	0.869629	0.315135	0.132496	0.041798	0.00604	0.012218		1.43608	0.907635	0.459376	0.23176	0.10807	0.052213	0.03946		1.53347	0.822862	0.298427	0.147173	0.037558	0.011735	0.011742		1.46407	0.777924	0.294082	0.106586	0.037437	0.008998	0.003344		1.02781	0.485447	0.169792	0.052773	0.024084		1.39779	0.854666	0.393737	0.216592	0.06228
105	1.54136	0.681612	0.2135	0.054261	0.025391		1.63552	0.870982	0.315351	0.132631	0.041758	0.005803	0.012387		1.43588	0.908249	0.459834	0.231945	0.108701	0.05234	0.040464		1.53437	0.823785	0.298959	0.146788	0.037859	0.011303	0.012456		1.4648	0.778514	0.294209	0.106246	0.037075	0.009071	0.003383		1.02911	0.486175	0.170379	0.052909	0.023883		1.39875	0.855284	0.394056	0.216973	0.06284
105.2	1.54238	0.682086	0.213817	0.054492	0.025282		1.63666	0.871807	0.316015	0.132824	0.042032	0.006071	0.012777		1.43656	0.909201	0.460242	0.232768	0.109116	0.05245	0.040417		1.53639	0.82561	0.29987	0.147558	0.03821	0.011859	0.012155		1.4659	0.779697	0.294709	0.105929	0.037299	0.009417	0.002644		1.02941	0.486932	0.170436	0.053656	0.024045		1.39883	0.854945	0.393714	0.216862	0.062792
105.4	1.54315	0.683268	0.214294	0.054807	0.025243		1.63806	0.873365	0.316687	0.133527	0.042997	0.006675	0.01392		1.43698	0.909584	0.460044	0.23241	0.109293	0.052434	0.039969		1.53755	0.826295	0.300455	0.148304	0.038341	0.011983	0.012575		1.46645	0.780069	0.294741	0.106267	0.037124	0.009561	0.002928		1.03035	0.487508	0.171026	0.053729	0.023844		1.39912	0.855624	0.393526	0.217164	0.062655
105.6	1.54408	0.68457	0.21468	0.05474	0.025331		1.63979	0.874629	0.317619	0.134072	0.043283	0.006778	0.013489		1.43719	0.910051	0.4598	0.232768	0.10953	0.052235	0.040123		1.53846	0.827344	0.301117	0.148325	0.038342	0.011502	0.012335		1.4675	0.78137	0.295021	0.10617	0.036787	0.009697	0.002179		1.03101	0.488371	0.17087	0.054321	0.023931		1.40024	0.856447	0.393421	0.217512	0.06255
105.8	1.5455	0.685812	0.215053	0.055194	0.026027		1.64044	0.875672	0.318282	0.134499	0.043638	0.006637	0.013257		1.43799	0.910865	0.460157	0.232624	0.109866	0.052311	0.039721		1.53937	0.828609	0.301831	0.149019	0.038861	0.011182	0.01281		1.46837	0.782334	0.295415	0.106348	0.037073	0.010095	0.002346		1.03114	0.488657	0.170634	0.054162	0.0238		1.40042	0.856728	0.393128	0.216957	0.062355
106	1.54624	0.686995	0.214972	0.05569	0.025967		1.64207	0.876716	0.318426	0.134902	0.044217	0.006593	0.014207		1.43799	0.910965	0.459815	0.232466	0.110033	0.051545	0.039812		1.53952	0.828638	0.30143	0.148976	0.037617	0.01019	0.012139		1.46941	0.783709	0.296253	0.107205	0.037406	0.010621	0.003014		1.03226	0.489258	0.170998	0.054306	0.024023		1.40119	0.857972	0.393774	0.217137	0.06263
106.2	1.54685	0.687156	0.215394	0.055706	0.025951		1.64308	0.877934	0.319184	0.135076	0.044381	0.007378	0.013174		1.43931	0.911483	0.460624	0.233413	0.110315	0.051408	0.039848		1.54053	0.829574	0.302202	0.149197	0.037453	0.010201	0.010761		1.47016	0.784084	0.295932	0.106937	0.036584	0.010299	0.002008		1.03201	0.489692	0.17077	0.054412	0.024225		1.40215	0.858809	0.394175	0.217468	0.062865
106.4	1.54767	0.687921	0.215122	0.055475	0.025899		1.64359	0.87883	0.319098	0.135064	0.04412	0.007641	0.013056		1.43991	0.911631	0.460702	0.23326	0.110651	0.051066	0.040081		1.54068	0.830387	0.303026	0.149534	0.037256	0.009828	0.010159		1.47075	0.785017	0.296112	0.106415	0.037346	0.010417	0.002765		1.03316	0.490243	0.170707	0.054361	0.02423		1.40346	0.8597	0.394919	0.217836	0.062913
106.6	1.54839	0.688938	0.216005	0.055491	0.026348		1.64516	0.880226	0.319469	0.135139	0.044674	0.008283	0.012474		1.44162	0.912271	0.461267	0.233536	0.11112	0.050889	0.041831		1.54113	0.830582	0.303243	0.149561	0.03668	0.009316	0.009863		1.47229	0.78632	0.296466	0.107441	0.037822	0.010401	0.00304		1.03413	0.491361	0.171	0.054285	0.024093		1.40346	0.859952	0.394964	0.217637	0.062455
106.8	1.54895	0.689023	0.216647	0.055525	0.026729		1.64549	0.880851	0.319391	0.135034	0.044591	0.007826	0.012084		1.44296	0.91319	0.461782	0.233781	0.11113	0.051449	0.042054		1.54228	0.831901	0.304062	0.150324	0.036965	0.009893	0.009405		1.47344	0.787274	0.296546	0.107697	0.038271	0.010228	0.002006		1.03381	0.491661	0.171392	0.054182	0.024431		1.40455	0.860739	0.395107	0.217657	0.062088
107	1.54936	0.689242	0.216477	0.055608	0.026094		1.64665	0.882138	0.319622	0.135279	0.044395	0.00817	0.012592		1.44413	0.914466	0.462475	0.234414	0.111685	0.051694	0.042224		1.5438	0.833336	0.304923	0.150802	0.037212	0.01064	0.009537		1.47456	0.787695	0.296884	0.108036	0.038363	0.010213	0.003309		1.03494	0.491913	0.17087	0.053535	0.024152		1.40586	0.861593	0.395838	0.218075	0.0628
107.2	1.5499	0.690322	0.216759	0.056068	0.026232		1.64763	0.882594	0.319474	0.135574	0.044495	0.007668	0.012996		1.44572	0.915594	0.463175	0.235483	0.112213	0.051782	0.04248		1.54471	0.834491	0.304893	0.151198	0.036787	0.010291	0.009191		1.47554	0.788255	0.29699	0.108419	0.038255	0.009598	0.002481		1.03554	0.49221	0.171139	0.054055	0.024377		1.40679	0.86193	0.396081	0.21823	0.062466
107.4	1.55041	0.690917	0.217424	0.056743	0.026817		1.64805	0.88307	0.319265	0.135143	0.043878	0.007342	0.012577		1.44593	0.915792	0.463359	0.235274	0.111987	0.051846	0.04238		1.5462	0.83618	0.305662	0.151899	0.038514	0.010776	0.009761		1.47634	0.789767	0.297303	0.108408	0.038733	0.009807	0.002032		1.03676	0.492762	0.171686	0.053704	0.024627		1.40784	0.862966	0.396543	0.218495	0.062431
107.6	1.55106	0.692134	0.218309	0.056849	0.026855		1.64945	0.884616	0.319602	0.135121	0.043919	0.007499	0.011769		1.44701	0.916686	0.463958	0.235661	0.111505	0.051837	0.042528		1.54776	0.83732	0.306452	0.15254	0.038854	0.010837	0.010166		1.47775	0.791433	0.298247	0.108942	0.038819	0.009662	0.002307		1.03801	0.49347	0.171738	0.053948	0.024884		1.40877	0.863908	0.39707	0.218717	0.062157
107.8	1.55249	0.693927	0.218868	0.056974	0.027692		1.64975	0.8849	0.320014	0.135187	0.043642	0.006782	0.01166		1.44819	0.917619	0.464354	0.236506	0.112142	0.051979	0.043403		1.54897	0.837855	0.306576	0.152861	0.039413	0.011091	0.010989		1.4785	0.791693	0.297648	0.108271	0.038511	0.008714	0.002101		1.03893	0.494412	0.172577	0.054769	0.025946		1.40994	0.86515	0.397576	0.219626	0.062483
108	1.55316	0.695494	0.219938	0.057507	0.027856		1.65111	0.885983	0.320364	0.135363	0.043305	0.007067	0.010892		1.44861	0.918099	0.46432	0.236134	0.111594	0.05215	0.043871		1.54983	0.839094	0.306526	0.151942	0.039424	0.011137	0.01064		1.47984	0.793195	0.298401	0.108708	0.038891	0.008893	0.002269		1.04051	0.495221	0.173454	0.055118	0.025975		1.40997	0.864965	0.397958	0.219785	0.062282
108.2	1.55399	0.69621	0.219938	0.057573	0.028146		1.65194	0.887105	0.320741	0.136088	0.042962	0.007026	0.010845		1.44959	0.919079	0.46472	0.236728	0.111328	0.052618	0.043476		1.55118	0.839971	0.30688	0.152321	0.039551	0.011345	0.010793		1.48116	0.794515	0.298765	0.108729	0.03939	0.009029	0.002026		1.04158	0.496303	0.174069	0.055725	0.026931		1.41103	0.865894	0.398414	0.220317	0.062354
108.4	1.55444	0.696946	0.220284	0.057318	0.028472		1.65249	0.888005	0.321174	0.136323	0.042466	0.007184	0.011072		1.44925	0.919039	0.464731	0.236494	0.111258	0.052492	0.043299		1.55271	0.841245	0.307372	0.152703	0.040515	0.01158	0.012439		1.48184	0.794931	0.298942	0.108189	0.039392	0.009358	0.002341		1.04292	0.496908	0.174461	0.05552	0.026684		1.4117	0.866628	0.39884	0.220935	0.062815
108.6	1.55486	0.697742	0.220364	0.057287	0.028038		1.65325	0.888571	0.321722	0.135939	0.042433	0.006811	0.010034		1.45023	0.919653	0.465102	0.236409	0.110835	0.053114	0.042837		1.55428	0.842124	0.307622	0.15321	0.040743	0.012418	0.011854		1.48284	0.795314	0.299303	0.107936	0.039064	0.009474	0.002262		1.04381	0.498233	0.174763	0.056543	0.027052		1.41234	0.86726	0.399153	0.221388	0.063196
108.8	1.55597	0.698184	0.220372	0.057336	0.027861		1.65328	0.889009	0.321397	0.136056	0.042042	0.006464	0.009338		1.45071	0.920494	0.465324	0.236235	0.110547	0.053721	0.042021		1.55535	0.843382	0.308161	0.153561	0.041373	0.012853	0.01288		1.48318	0.795885	0.298747	0.107774	0.039444	0.009153	0.00268		1.04501	0.499587	0.175545	0.056672	0.026783		1.41321	0.868298	0.399808	0.221991	0.063083
109	1.55672	0.699585	0.220824	0.057617	0.027646		1.65482	0.890113	0.322036	0.136921	0.042417	0.00705	0.010436		1.4509	0.921147	0.465508	0.236585	0.110582	0.053917	0.042617		1.55706	0.844273	0.308242	0.153532	0.041578	0.012516	0.013526		1.48344	0.796481	0.298773	0.107428	0.039259	0.009119	0.002897		1.04592	0.500189	0.175735	0.056736	0.026886		1.41353	0.868471	0.399632	0.221597	0.063242
109.2	1.5574	0.700754	0.221465	0.058265	0.027679		1.6561	0.891196	0.322941	0.13694	0.042823	0.007523	0.010548		1.45241	0.921733	0.465944	0.237444	0.110989	0.05405	0.042387		1.55849	0.845194	0.308545	0.153907	0.041628	0.012656	0.013603		1.48453	0.797563	0.299086	0.107423	0.039312	0.009507	0.001844		1.04656	0.501311	0.176232	0.057073	0.027833		1.4133	0.86821	0.399397	0.221408	0.062747
109.4	1.55839	0.702102	0.220876	0.058571	0.027624		1.65811	0.892355	0.323494	0.13761	0.04348	0.007895	0.011352		1.45264	0.922012	0.465888	0.237115	0.110718	0.05408	0.041278		1.55952	0.846189	0.308947	0.154296	0.041907	0.012518	0.014138		1.48507	0.798087	0.299486	0.10763	0.039347	0.009312	0.002916		1.04802	0.502005	0.176266	0.056481	0.027628		1.41437	0.869936	0.400206	0.221882	0.063146
109.6	1.55885	0.703123	0.22111	0.058897	0.02727		1.66007	0.893491	0.324221	0.138249	0.043488	0.007628	0.011447		1.45324	0.922589	0.466114	0.238004	0.110857	0.053925	0.041856		1.5607	0.847127	0.309203	0.154502	0.041863	0.012541	0.014209		1.48625	0.79841	0.299633	0.107733	0.039117	0.008854	0.002795		1.04971	0.503355	0.176438	0.057123	0.028056		1.41604	0.871552	0.401024	0.222725	0.063879
109.8	1.55977	0.703744	0.221756	0.059489	0.027372		1.66162	0.895139	0.325014	0.13875	0.044024	0.008658	0.01229		1.45399	0.923666	0.466813	0.238655	0.111051	0.054182	0.041034		1.56109	0.847795	0.309177	0.154867	0.041613	0.012466	0.013788		1.48683	0.798973	0.300214	0.107584	0.039195	0.009203	0.003093		1.05008	0.504103	0.17698	0.057185	0.027935		1.41643	0.871598	0.400701	0.222187	0.064035
110	1.55988	0.703938	0.220817	0.059128	0.026523		1.66398	0.896739	0.325773	0.139625	0.044881	0.009204	0.013504		1.45425	0.923807	0.467195	0.239252	0.111442	0.053526	0.040669		1.56218	0.848841	0.309438	0.154421	0.04125	0.012519	0.012734		1.48742	0.799808	0.300978	0.107856	0.039246	0.009391	0.00289		1.05141	0.504293	0.176861	0.056423	0.027647		1.4176	0.872568	0.401547	0.22259	0.064944
110.2	1.56063	0.704649	0.221163	0.059065	0.026668		1.66476	0.897577	0.326466	0.139955	0.045449	0.009732	0.013327		1.45565	0.924368	0.467974	0.240057	0.111289	0.053289	0.040816		1.56253	0.849904	0.310463	0.155035	0.041712	0.01224	0.012616		1.48785	0.800001	0.300626	0.10716	0.038883	0.008929	0.002212		1.05076	0.504517	0.176627	0.056075	0.02745		1.41895	0.873404	0.402153	0.222938	0.065155
110.4	1.56135	0.705299	0.221693	0.059157	0.026667		1.66577	0.898655	0.327055	0.140042	0.045566	0.010197	0.0136		1.45585	0.924925	0.467728	0.240399	0.111469	0.053498	0.041731		1.56313	0.851044	0.311008	0.154944	0.041403	0.012365	0.012015		1.48807	0.8007	0.301407	0.107084	0.039449	0.009312	0.002841		1.05128	0.504604	0.177007	0.055534	0.026826		1.41959	0.873528	0.40207	0.222913	0.064942
110.6	1.56171	0.705469	0.221659	0.058513	0.026478		1.66735	0.899975	0.327882	0.140689	0.046077	0.010671	0.013989		1.45668	0.925564	0.468452	0.241034	0.111707	0.053792	0.042517		1.56416	0.852123	0.31153	0.155111	0.041186	0.012625	0.012507		1.48958	0.801762	0.301872	0.107939	0.039488	0.009289	0.003223		1.05164	0.505232	0.17662	0.055106	0.026355		1.42049	0.874235	0.40248	0.223103	0.065099
110.8	1.56238	0.705372	0.221382	0.05878	0.026675		1.66758	0.900897	0.327801	0.140832	0.046287	0.009751	0.014701		1.45693	0.92575	0.468876	0.241109	0.111227	0.053379	0.042112		1.56482	0.85301	0.312163	0.154883	0.041051	0.012262	0.012065		1.49062	0.802476	0.302117	0.107938	0.03938	0.009372	0.00291		1.05126	0.505323	0.177046	0.055218	0.02651		1.42169	0.875329	0.403201	0.223179	0.065416
111	1.56246	0.705581	0.220746	0.058675	0.026124		1.66917	0.902384	0.328622	0.141129	0.046713	0.01032	0.015229		1.45738	0.926599	0.469249	0.241331	0.111508	0.05299	0.041752		1.56603	0.854673	0.312854	0.155165	0.040628	0.012347	0.011883		1.49184	0.803662	0.302711	0.108525	0.03948	0.009584	0.003541		1.05189	0.505375	0.1767	0.054485	0.025298		1.42236	0.875656	0.403579	0.22368	0.065723
111.2	1.56363	0.706655	0.220929	0.059009	0.026476		1.66917	0.902504	0.328723	0.140853	0.046405	0.009656	0.015207		1.45889	0.927346	0.470025	0.241332	0.112124	0.053055	0.042009		1.56625	0.855788	0.313133	0.155133	0.04025	0.011406	0.011697		1.49324	0.804453	0.303103	0.108548	0.039501	0.009091	0.003361		1.05289	0.505772	0.176679	0.05476	0.025154		1.42317	0.876227	0.404114	0.223666	0.065615
111.4	1.56399	0.706924	0.22102	0.059021	0.026768		1.67002	0.903332	0.329108	0.140752	0.045919	0.009023	0.015212		1.45903	0.927211	0.470279	0.241018	0.11186	0.052786	0.043058		1.56732	0.856873	0.3139	0.155905	0.040661	0.011151	0.012369		1.49411	0.805649	0.303558	0.108738	0.039693	0.00952	0.003532		1.0535	0.506178	0.177113	0.054601	0.025105		1.42428	0.877759	0.405193	0.224444	0.066322
111.6	1.5642	0.707448	0.221489	0.0584	0.026408		1.67085	0.904892	0.330248	0.140682	0.045975	0.009536	0.014643		1.45993	0.928238	0.470605	0.24088	0.111534	0.052692	0.042529		1.56763	0.857768	0.313964	0.155756	0.039907	0.010955	0.011852		1.4958	0.806676	0.304478	0.109026	0.039475	0.009717	0.003669		1.05399	0.506458	0.176902	0.054652	0.024784		1.42501	0.878195	0.405128	0.224596	0.066062
111.8	1.56519	0.7079	0.221052	0.057657	0.026344		1.67091	0.905237	0.330245	0.140469	0.045535	0.008874	0.015025		1.46034	0.929087	0.471152	0.240792	0.111666	0.052725	0.042855		1.56825	0.858719	0.314209	0.155766	0.039601	0.01094	0.012503		1.49651	0.807516	0.304311	0.10892	0.039845	0.009732	0.003774		1.05422	0.506779	0.177147	0.054976	0.025119		1.42574	0.878886	0.405635	0.225401	0.066609
112	1.56576	0.707974	0.221106	0.0577	0.02625		1.67155	0.906029	0.330104	0.140179	0.044757	0.008215	0.013841		1.46072	0.929735	0.471594	0.240395	0.111424	0.052928	0.043431		1.56932	0.859876	0.314782	0.155647	0.039032	0.011218	0.011918		1.49808	0.80893	0.304715	0.109879	0.040104	0.010273	0.003478		1.0549	0.50757	0.177518	0.055374	0.024944		1.42606	0.8792	0.406201	0.225757	0.066828
112.2	1.56716	0.708531	0.221503	0.05781	0.027179		1.67183	0.906996	0.330459	0.14016	0.044383	0.008088	0.013505		1.46195	0.930472	0.471982	0.240608	0.111763	0.053299	0.043066		1.56984	0.85988	0.314776	0.156338	0.038874	0.011273	0.012184		1.49938	0.809729	0.304961	0.109882	0.040835	0.010919	0.003056		1.0549	0.508069	0.177662	0.055918	0.024931		1.42638	0.879728	0.406125	0.22575	0.066573
112.4	1.56864	0.709701	0.222177	0.058151	0.027784		1.67255	0.907473	0.330764	0.14012	0.04399	0.007579	0.013517		1.4622	0.931057	0.472414	0.240171	0.112415	0.053721	0.04299		1.57104	0.86096	0.315328	0.156818	0.039158	0.011552	0.012246		1.50011	0.80976	0.304898	0.109606	0.040515	0.010684	0.004013		1.05626	0.508806	0.177828	0.055945	0.024752		1.42662	0.880858	0.406664	0.226006	0.066607
112.6	1.5692	0.710625	0.222604	0.058322	0.02786		1.67346	0.908376	0.331348	0.140136	0.044226	0.007455	0.013131		1.46332	0.931854	0.472571	0.240419	0.112785	0.053737	0.04354		1.57184	0.861619	0.315856	0.157359	0.039721	0.011998	0.012595		1.50117	0.810161	0.304619	0.109998	0.040135	0.010465	0.003612		1.05777	0.509922	0.178472	0.056919	0.024965		1.42723	0.881191	0.407049	0.226194	0.065958
112.8	1.56995	0.711712	0.223896	0.058883	0.028336		1.67434	0.909201	0.331575	0.140155	0.044274	0.008137	0.0126		1.46426	0.932942	0.473004	0.240742	0.113664	0.054257	0.043461		1.57289	0.863351	0.31671	0.157257	0.040426	0.012095	0.012944		1.50188	0.810926	0.304458	0.109862	0.039683	0.010368	0.003287		1.05787	0.51019	0.178806	0.056759	0.024614		1.42765	0.881489	0.407401	0.226178	0.065822
113	1.57058	0.71296	0.224288	0.059043	0.028512		1.67634	0.910473	0.332581	0.140932	0.044773	0.008692	0.013253		1.4647	0.933252	0.473184	0.240525	0.113736	0.053504	0.043655		1.57506	0.864605	0.317172	0.15805	0.040662	0.012308	0.013425		1.50315	0.811415	0.304558	0.110141	0.039296	0.010382	0.00366		1.05857	0.51044	0.17906	0.056755	0.024922		1.4278	0.882098	0.407524	0.226251	0.065745
113.2	1.57062	0.713484	0.224166	0.058943	0.027649		1.67762	0.911242	0.33281	0.141126	0.045173	0.008618	0.012785		1.46581	0.93339	0.473761	0.240868	0.113895	0.053061	0.043798		1.57631	0.865236	0.317534	0.158569	0.040859	0.012105	0.013917		1.50454	0.812397	0.304916	0.110573	0.039057	0.010423	0.002979		1.05915	0.511692	0.179849	0.057081	0.025707		1.42861	0.88319	0.40825	0.227027	0.066047
113.4	1.57165	0.714121	0.224875	0.0591	0.027941		1.68008	0.912633	0.333461	0.141924	0.045505	0.009094	0.012411		1.46605	0.934011	0.473798	0.240848	0.114232	0.052896	0.043799		1.57788	0.866851	0.317986	0.159095	0.041356	0.012746	0.013678		1.50496	0.812499	0.305443	0.110724	0.039122	0.009951	0.003489		1.05966	0.51167	0.179809	0.056508	0.024912		1.43024	0.884905	0.409262	0.227959	0.066956
113.6	1.57205	0.714656	0.225512	0.059111	0.027408		1.68179	0.913558	0.333892	0.142824	0.045599	0.008572	0.012775		1.46714	0.934257	0.473944	0.241585	0.114539	0.052952	0.044426		1.57838	0.867204	0.317546	0.159274	0.041537	0.012442	0.013962		1.50541	0.811939	0.304485	0.110657	0.038293	0.009079	0.002945		1.06069	0.51209	0.179494	0.056945	0.024792		1.43127	0.885633	0.40928	0.228387	0.067349
113.8	1.57307	0.71533	0.226911	0.059377	0.027984		1.68331	0.914827	0.334408	0.143439	0.046049	0.009019	0.012749		1.46762	0.934699	0.473954	0.24223	0.114486	0.052398	0.043983		1.58001	0.868085	0.317676	0.159826	0.042037	0.012428	0.014274		1.50586	0.812968	0.305167	0.110664	0.038056	0.009249	0.002777		1.06055	0.512635	0.180121	0.057074	0.024943		1.43154	0.885349	0.408973	0.227933	0.066728
114	1.57295	0.715939	0.226973	0.059031	0.027605		1.68497	0.916202	0.335052	0.143768	0.046672	0.009131	0.01244		1.46804	0.93493	0.474527	0.242899	0.114914	0.052887	0.044305		1.58113	0.869049	0.317986	0.159739	0.042325	0.012312	0.013669		1.50641	0.813751	0.3061	0.111615	0.038631	0.009826	0.002611		1.06156	0.512625	0.180175	0.056354	0.024726		1.43192	0.886274	0.409325	0.228759	0.066706
114.2	1.57362	0.717161	0.227535	0.059449	0.027392		1.68501	0.916747	0.33499	0.144101	0.046745	0.008984	0.012161		1.46882	0.935612	0.475099	0.243778	0.115263	0.053315	0.045084		1.58109	0.869343	0.317936	0.159555	0.042294	0.011732	0.013457		1.50726	0.814086	0.30665	0.111917	0.038891	0.009827	0.003141		1.0617	0.513111	0.180243	0.056614	0.024977		1.43299	0.887511	0.409533	0.229417	0.066332
114.4	1.57368	0.717033	0.227891	0.058993	0.026996		1.68599	0.918038	0.335455	0.143771	0.0465	0.009062	0.011297		1.46934	0.936242	0.475478	0.244915	0.116143	0.053817	0.046689		1.58288	0.870535	0.318594	0.159558	0.041938	0.011732	0.01335		1.50797	0.815377	0.308043	0.112304	0.039402	0.010492	0.003283		1.06244	0.51361	0.180916	0.056337	0.024759		1.43314	0.887531	0.409264	0.22922	0.065376
114.6	1.57356	0.717068	0.227197	0.058515	0.026057		1.68683	0.918987	0.336022	0.144572	0.04684	0.00872	0.011043		1.47007	0.936507	0.476051	0.245273	0.116048	0.053767	0.046192		1.58367	0.871411	0.319157	0.159712	0.042128	0.011326	0.013742		1.50968	0.816803	0.308745	0.113037	0.03997	0.010755	0.003762		1.06325	0.514232	0.180538	0.055969	0.024819		1.43438	0.888562	0.409964	0.230094	0.06564
114.8	1.57426	0.717683	0.22763	0.059442	0.026299		1.68721	0.919356	0.335694	0.144271	0.046664	0.007907	0.01161		1.47089	0.937071	0.476375	0.245219	0.115958	0.053304	0.046211		1.58468	0.872192	0.319388	0.158798	0.041443	0.011109	0.01224		1.51042	0.817228	0.309245	0.113283	0.040681	0.01075	0.00402		1.0638	0.515015	0.181087	0.055883	0.024825		1.43501	0.889102	0.410333	0.230174	0.065116
115	1.57477	0.718213	0.227735	0.059525	0.026044		1.68868	0.920469	0.336606	0.14468	0.04691	0.008535	0.011314		1.472	0.938275	0.477048	0.24587	0.116321	0.053849	0.046609		1.58578	0.873267	0.319801	0.159321	0.041436	0.011065	0.012139		1.51108	0.817683	0.309796	0.113371	0.040437	0.010716	0.004092		1.06537	0.516361	0.18189	0.055738	0.02483		1.43589	0.889396	0.410695	0.230593	0.06537
115.2	1.57628	0.719229	0.227901	0.059904	0.026447		1.68833	0.920905	0.336787	0.144367	0.046289	0.007868	0.011338		1.47381	0.939555	0.478234	0.246077	0.116839	0.054946	0.046779		1.5862	0.873741	0.320018	0.158918	0.041348	0.010627	0.012492		1.51167	0.818658	0.310528	0.113149	0.040805	0.010768	0.003695		1.06603	0.517253	0.182207	0.056372	0.025229		1.43731	0.890031	0.411084	0.230271	0.065374
115.4	1.57688	0.719946	0.227323	0.059482	0.026534		1.68955	0.922115	0.33732	0.144867	0.046212	0.007785	0.011845		1.47393	0.939959	0.478485	0.246271	0.116488	0.055204	0.046878		1.5873	0.874218	0.320188	0.159053	0.041365	0.010603	0.012277		1.51202	0.819392	0.310642	0.113224	0.040957	0.010668	0.004102		1.06696	0.517885	0.182877	0.056786	0.025243		1.43801	0.890913	0.411226	0.230784	0.065376
115.6	1.57798	0.721339	0.228392	0.060007	0.027222		1.6901	0.923363	0.338041	0.145203	0.046222	0.007991	0.011445		1.47469	0.940603	0.478714	0.246413	0.115905	0.054842	0.046214		1.58732	0.874744	0.32017	0.158721	0.041079	0.010622	0.011713		1.51388	0.8212	0.311661	0.113895	0.041693	0.011693	0.003898		1.06801	0.518987	0.183705	0.057555	0.025962		1.43849	0.890594	0.410909	0.230513	0.064693
115.8	1.57904	0.722017	0.228102	0.06008	0.027579		1.69059	0.924282	0.337691	0.144832	0.045345	0.007783	0.011977		1.47535	0.941546	0.479416	0.246336	0.116091	0.055215	0.045834		1.58868	0.876184	0.321163	0.159051	0.040821	0.011385	0.010857		1.51414	0.822795	0.311467	0.114019	0.042109	0.011768	0.004054		1.06853	0.520134	0.184537	0.057871	0.026883		1.43931	0.890893	0.411848	0.231127	0.065163
116	1.58035	0.723354	0.228929	0.061195	0.028792		1.69133	0.925093	0.338149	0.144963	0.044908	0.007518	0.011717		1.47616	0.942589	0.479738	0.246955	0.116409	0.055709	0.046078		1.58906	0.876802	0.32152	0.159582	0.040672	0.01117	0.010306		1.51491	0.823756	0.311335	0.11414	0.042265	0.012056	0.003812		1.07021	0.521278	0.184878	0.058419	0.02731		1.43981	0.891432	0.412306	0.230698	0.065058
116.2	1.58153	0.725125	0.229885	0.061848	0.029561		1.6916	0.926077	0.338427	0.14484	0.04483	0.007726	0.012041		1.47719	0.943267	0.479927	0.247063	0.116423	0.055801	0.045697		1.58916	0.877002	0.321674	0.159847	0.040441	0.011072	0.010086		1.51599	0.824692	0.311671	0.11344	0.04279	0.012483	0.003322		1.07091	0.522417	0.18574	0.059094	0.028314		1.43995	0.891608	0.412297	0.230902	0.064805
116.4	1.58247	0.72585	0.22933	0.061746	0.029545		1.69357	0.927301	0.338935	0.144878	0.045035	0.008239	0.012469		1.47715	0.944259	0.48015	0.246894	0.116825	0.055832	0.045851		1.59018	0.878813	0.322539	0.160548	0.040962	0.011923	0.009734		1.51596	0.824756	0.311285	0.113038	0.042115	0.011626	0.003686		1.07221	0.522886	0.186068	0.058883	0.02809		1.44088	0.892477	0.413042	0.231102	0.065239
116.6	1.58294	0.726772	0.228891	0.061346	0.029439		1.69436	0.928691	0.339463	0.145587	0.045629	0.008796	0.013081		1.47822	0.945171	0.47997	0.247697	0.116807	0.055235	0.046093		1.5912	0.880284	0.32318	0.161311	0.042079	0.01229	0.011039		1.51712	0.825457	0.311229	0.113727	0.042057	0.011683	0.003373		1.074	0.524047	0.186241	0.059296	0.028105		1.4421	0.892888	0.413642	0.231581	0.065632
116.8	1.5842	0.72817	0.229804	0.062038	0.030249		1.69491	0.929155	0.339162	0.144933	0.045149	0.00915	0.011997		1.47925	0.945804	0.480723	0.248038	0.116917	0.055407	0.046058		1.59246	0.88246	0.324158	0.161308	0.042123	0.012795	0.010388		1.51771	0.826315	0.31107	0.113045	0.041782	0.011651	0.002937		1.07403	0.524338	0.187071	0.059575	0.027996		1.44293	0.89393	0.414275	0.23188	0.066402
117	1.58437	0.728783	0.229334	0.06164	0.030054		1.6964	0.930309	0.339576	0.145295	0.045601	0.009588	0.012224		1.47968	0.946145	0.480659	0.24828	0.116957	0.055026	0.045944		1.59331	0.883188	0.324013	0.161582	0.042054	0.012873	0.010656		1.51869	0.826684	0.311302	0.113351	0.041433	0.011478	0.003482		1.07619	0.52498	0.186752	0.059611	0.027963		1.44326	0.894654	0.414402	0.23176	0.066233
117.2	1.58442	0.729755	0.229121	0.061129	0.029411		1.69727	0.931228	0.339851	0.145185	0.046414	0.010165	0.012995		1.4808	0.946605	0.48113	0.248815	0.117019	0.055182	0.045792		1.59428	0.884015	0.323828	0.161608	0.042064	0.012347	0.011272		1.5191	0.827295	0.31141	0.113181	0.041411	0.011008	0.003366		1.07639	0.525293	0.185923	0.059185	0.027394		1.44414	0.895494	0.414979	0.231967	0.066647
117.4	1.5851	0.731177	0.230325	0.061559	0.03047		1.69855	0.932134	0.339749	0.144935	0.045991	0.00992	0.012194		1.4811	0.947107	0.481249	0.249371	0.11726	0.05491	0.046268		1.59542	0.885812	0.3248	0.161931	0.04264	0.013055	0.010807		1.51954	0.827318	0.311591	0.113231	0.041333	0.010868	0.003658		1.07659	0.524764	0.185888	0.058514	0.026742		1.44524	0.896243	0.415281	0.232213	0.066929
117.6	1.58619	0.732083	0.230454	0.061617	0.030687		1.69873	0.932672	0.339556	0.144993	0.045793	0.009581	0.012371		1.48246	0.947902	0.481716	0.250024	0.116841	0.055218	0.045991		1.59593	0.886437	0.324913	0.162235	0.042865	0.01299	0.011397		1.52012	0.827354	0.311589	0.113466	0.040562	0.01058	0.003433		1.0782	0.52541	0.185227	0.058441	0.026482		1.44627	0.897194	0.415569	0.23228	0.066703
117.8	1.58643	0.732691	0.231127	0.061515	0.030572		1.69988	0.934147	0.340273	0.14499	0.046399	0.010279	0.012736		1.48318	0.948836	0.482366	0.250411	0.116759	0.055407	0.046241		1.59766	0.887578	0.325847	0.16234	0.042407	0.013259	0.011059		1.52104	0.82823	0.312644	0.113624	0.040407	0.010658	0.003883		1.07848	0.525868	0.184847	0.058195	0.026149		1.44616	0.89807	0.415485	0.232549	0.066119
118	1.5861	0.732762	0.230264	0.060834	0.029672		1.70033	0.934794	0.340304	0.14483	0.046381	0.010176	0.012554		1.48353	0.949425	0.483101	0.250837	0.117345	0.055759	0.04703		1.59831	0.888679	0.326701	0.162529	0.042621	0.013191	0.011385		1.52255	0.8289	0.31383	0.114401	0.040666	0.011368	0.003776		1.07951	0.525512	0.184655	0.057314	0.025581		1.44703	0.899511	0.41573	0.233666	0.066428
118.2	1.58629	0.733322	0.230653	0.06093	0.02894		1.70066	0.935527	0.340438	0.144883	0.046445	0.01036	0.01276		1.48454	0.950352	0.483722	0.251414	0.117704	0.055876	0.047406		1.59941	0.889577	0.32734	0.16255	0.042494	0.013097	0.011853		1.5234	0.829096	0.314017	0.113933	0.04046	0.010876	0.003731		1.08005	0.525347	0.183655	0.057016	0.025385		1.44771	0.900299	0.416139	0.23372	0.065972
118.4	1.58696	0.733485	0.230902	0.060561	0.028902		1.70161	0.936182	0.340921	0.144379	0.046167	0.010244	0.012071		1.4846	0.951177	0.484081	0.251432	0.118019	0.056045	0.047557		1.6008	0.890556	0.327959	0.163409	0.0423	0.012613	0.013028		1.52411	0.829392	0.313871	0.113972	0.040337	0.010217	0.004219		1.08088	0.525562	0.183804	0.056448	0.025008		1.44828	0.901151	0.416508	0.234065	0.065711
118.6	1.58732	0.734047	0.231865	0.061229	0.028652		1.70189	0.936536	0.341357	0.144875	0.046209	0.009955	0.011699		1.48513	0.951692	0.484251	0.251066	0.117323	0.055804	0.046797		1.60145	0.891353	0.328302	0.163239	0.042142	0.013156	0.013101		1.52547	0.829936	0.314703	0.11422	0.040083	0.010233	0.003965		1.08208	0.526009	0.184629	0.057015	0.025507		1.44927	0.901685	0.416697	0.234258	0.065658
118.8	1.58844	0.7351	0.232323	0.061664	0.028873		1.70302	0.937348	0.341816	0.144993	0.046152	0.010242	0.011924		1.48548	0.952107	0.484657	0.250571	0.117283	0.055487	0.046803		1.60282	0.891975	0.328692	0.163109	0.042081	0.013358	0.01287		1.52609	0.830333	0.315098	0.114127	0.040405	0.010144	0.004626		1.08229	0.526807	0.185739	0.05739	0.025744		1.45037	0.902594	0.417605	0.234643	0.065847
119	1.58982	0.735658	0.232616	0.062298	0.028999		1.70412	0.938148	0.342399	0.145842	0.046576	0.010266	0.012096		1.48583	0.952657	0.485001	0.250643	0.117043	0.055718	0.046577		1.60354	0.892452	0.329195	0.163944	0.042267	0.013041	0.014579		1.52734	0.831233	0.315948	0.11464	0.0397	0.010039	0.004934		1.08382	0.527553	0.186874	0.05782	0.026295		1.45117	0.90317	0.418246	0.235004	0.06626
119.2	1.5906	0.736238	0.233098	0.062538	0.028806		1.70444	0.93922	0.343191	0.14644	0.046213	0.010177	0.012288		1.48631	0.952678	0.484932	0.249908	0.116572	0.055467	0.046207		1.60484	0.893291	0.329929	0.163564	0.042445	0.01328	0.014913		1.52834	0.832208	0.316411	0.114511	0.040647	0.01032	0.004637		1.08325	0.527871	0.186612	0.057744	0.026068		1.45217	0.903745	0.418787	0.235423	0.06628
119.4	1.59161	0.737421	0.233449	0.062729	0.028993		1.70626	0.94026	0.343903	0.147159	0.046098	0.010044	0.011788		1.48591	0.95296	0.484693	0.249191	0.116724	0.055351	0.046323		1.60542	0.893867	0.330239	0.16403	0.043247	0.013339	0.014528		1.52885	0.832688	0.316506	0.114697	0.040394	0.010001	0.005055		1.08481	0.528663	0.187216	0.057969	0.026597		1.45286	0.904482	0.419606	0.236101	0.066159
119.6	1.59235	0.738179	0.234537	0.063344	0.029664		1.70725	0.940831	0.344505	0.147476	0.046408	0.009946	0.012386		1.48656	0.952904	0.484388	0.248992	0.115877	0.054531	0.046106		1.60528	0.894519	0.330655	0.164117	0.04278	0.013222	0.014525		1.53026	0.833564	0.316947	0.11542	0.040153	0.010134	0.004455		1.08543	0.529631	0.187907	0.058671	0.027814		1.45364	0.904789	0.420149	0.236482	0.066362
119.8	1.59296	0.738787	0.235086	0.063385	0.0297		1.70876	0.942051	0.345266	0.147501	0.04624	0.010138	0.012885		1.48681	0.953523	0.484718	0.24847	0.115955	0.055035	0.045098		1.6064	0.89589	0.331248	0.164691	0.042837	0.013732	0.013793		1.53012	0.834225	0.316676	0.114863	0.040011	0.009838	0.003851		1.08562	0.530258	0.188817	0.058874	0.028568		1.45467	0.905312	0.420702	0.236985	0.066839
120	1.59373	0.739243	0.235614	0.063439	0.029966		1.7099	0.942873	0.345998	0.148405	0.046921	0.009706	0.013019		1.48756	0.954372	0.484854	0.249178	0.115887	0.055127	0.045075		1.60646	0.896027	0.331206	0.165032	0.043141	0.012909	0.01409		1.53157	0.835262	0.317106	0.115885	0.04018	0.010045	0.004008		1.08727	0.530641	0.188513	0.058776	0.028153		1.45549	0.90613	0.421276	0.237077	0.067291
120.2	1.59485	0.739694	0.235321	0.063118	0.029688		1.71095	0.944319	0.3466	0.148519	0.047257	0.009654	0.013908		1.48848	0.955159	0.484561	0.248871	0.116004	0.05507	0.045359		1.6074	0.896515	0.331542	0.165283	0.042886	0.013132	0.013882		1.53249	0.835536	0.316839	0.115745	0.040451	0.009807	0.00398		1.08806	0.532184	0.18958	0.059632	0.029168		1.4557	0.906	0.421553	0.237599	0.067837
120.4	1.59612	0.740343	0.235351	0.062968	0.030277		1.71297	0.945855	0.347794	0.148879	0.048017	0.010145	0.014116		1.48915	0.956021	0.484601	0.249588	0.116526	0.05489	0.045835		1.60847	0.898661	0.332289	0.166421	0.043684	0.014015	0.013643		1.53282	0.835782	0.316832	0.11631	0.040714	0.009624	0.004497		1.08898	0.532725	0.190287	0.059571	0.029086		1.45719	0.906721	0.422093	0.238045	0.06865
120.6	1.59729	0.741685	0.235838	0.06309	0.030766		1.71325	0.946637	0.348099	0.149287	0.048409	0.009544	0.014205		1.49054	0.956655	0.485071	0.25074	0.116892	0.054767	0.045212		1.60927	0.899765	0.332821	0.166351	0.043817	0.013802	0.013235		1.53358	0.836287	0.31676	0.116778	0.040664	0.009676	0.0038		1.09085	0.533862	0.190063	0.060072	0.029115		1.4581	0.907411	0.422912	0.238775	0.069206
120.8	1.59821	0.743145	0.236601	0.063326	0.031051		1.71379	0.946959	0.34787	0.148448	0.047751	0.009315	0.013271		1.49133	0.956839	0.485904	0.251117	0.117304	0.055288	0.044928		1.61009	0.900626	0.333166	0.166401	0.04356	0.013518	0.012389		1.53381	0.836822	0.316322	0.116105	0.040296	0.008847	0.003411		1.09108	0.534163	0.190208	0.060144	0.028832		1.45869	0.907748	0.423202	0.238832	0.06888
121	1.59819	0.7438	0.236579	0.062871	0.030523		1.71505	0.948043	0.348367	0.148633	0.048187	0.0095	0.014134		1.49237	0.957386	0.486137	0.252148	0.117778	0.055571	0.044594		1.61049	0.900921	0.333049	0.165864	0.043442	0.012793	0.012053		1.53475	0.837339	0.316682	0.116313	0.040087	0.009179	0.003593		1.09234	0.534541	0.19024	0.059837	0.028645		1.45926	0.90822	0.423386	0.238835	0.0686
121.2	1.59844	0.744771	0.236195	0.062639	0.030234		1.71598	0.949633	0.349232	0.149161	0.048956	0.00998	0.015214		1.49414	0.958327	0.48733	0.252945	0.118469	0.056106	0.04491		1.6122	0.902151	0.333931	0.166179	0.043715	0.012517	0.011689		1.53549	0.837949	0.316437	0.115544	0.040095	0.009335	0.003572		1.09235	0.53493	0.189766	0.059911	0.028388		1.45966	0.909191	0.423531	0.239087	0.068896
121.4	1.59932	0.745707	0.236501	0.063178	0.030782		1.71702	0.95065	0.349302	0.149078	0.048653	0.009245	0.014422		1.49458	0.958781	0.487445	0.253599	0.118645	0.05603	0.046303		1.61311	0.903197	0.334472	0.166084	0.043884	0.012448	0.011061		1.53633	0.838218	0.316802	0.115404	0.040029	0.009573	0.003524		1.09242	0.535297	0.19041	0.05979	0.028272		1.46072	0.909862	0.423447	0.239254	0.068815
121.6	1.59974	0.745932	0.236375	0.063283	0.030704		1.71743	0.951584	0.349845	0.148698	0.048927	0.009303	0.014159		1.49592	0.959864	0.488267	0.254275	0.118804	0.056275	0.04659		1.61446	0.904256	0.334999	0.166459	0.043856	0.012489	0.011226		1.53741	0.838868	0.317261	0.115381	0.039699	0.009386	0.003042		1.09315	0.535975	0.190136	0.059867	0.027585		1.46182	0.910934	0.423892	0.239728	0.068712
121.8	1.59899	0.74637	0.236173	0.063071	0.029981		1.71853	0.953124	0.350602	0.148735	0.049174	0.009402	0.014236		1.49607	0.960213	0.488926	0.254481	0.119396	0.056898	0.047138		1.61594	0.905812	0.336004	0.167038	0.04408	0.012851	0.011591		1.5381	0.839203	0.317317	0.114838	0.039656	0.008878	0.002952		1.09346	0.536564	0.190284	0.060158	0.027673		1.46224	0.911765	0.423926	0.240318	0.068497
122	1.5993	0.746471	0.235953	0.063015	0.029779		1.71897	0.953322	0.349962	0.148377	0.04852	0.00893	0.013363		1.49619	0.960781	0.489263	0.255342	0.119681	0.056583	0.047968		1.61677	0.906555	0.336411	0.167178	0.044437	0.012462	0.012486		1.5394	0.839977	0.317667	0.114898	0.039901	0.009064	0.002505		1.09445	0.536869	0.190773	0.059774	0.02748		1.46271	0.91244	0.424008	0.240192	0.068527
122.2	1.59956	0.747195	0.236177	0.062889	0.02928		1.71955	0.954417	0.350573	0.14816	0.048431	0.009185	0.013372		1.49714	0.961708	0.489745	0.255531	0.119667	0.057005	0.047673		1.618	0.907388	0.336431	0.167099	0.043663	0.012074	0.011685		1.54028	0.840836	0.317732	0.114037	0.040085	0.008722	0.001949		1.09425	0.53784	0.191061	0.060756	0.027746		1.46316	0.913079	0.424276	0.240159	0.068306
122.4	1.60001	0.747415	0.236008	0.062617	0.029387		1.72008	0.95487	0.350779	0.148124	0.047603	0.00872	0.012325		1.49678	0.962355	0.489759	0.25512	0.11961	0.057086	0.047234		1.61866	0.908227	0.336717	0.16745	0.043325	0.012004	0.012376		1.5407	0.842038	0.318157	0.114235	0.039971	0.008791	0.002443		1.09511	0.538941	0.191551	0.061297	0.0281		1.4639	0.914036	0.424852	0.240421	0.068625
122.6	1.59976	0.747609	0.235847	0.062303	0.028984		1.72051	0.95609	0.351218	0.148481	0.047658	0.008804	0.012368		1.49803	0.962808	0.490118	0.255637	0.119127	0.056815	0.047286		1.61982	0.909354	0.337052	0.167324	0.042732	0.011947	0.011754		1.54223	0.843297	0.319368	0.114323	0.040442	0.009271	0.002339		1.09505	0.539651	0.192189	0.062162	0.028244		1.46455	0.914209	0.425416	0.240599	0.068363
122.8	1.60015	0.748503	0.236179	0.06237	0.028334		1.72203	0.957731	0.351475	0.148732	0.04767	0.009362	0.012202		1.4984	0.962895	0.490195	0.255301	0.119113	0.056628	0.046699		1.62025	0.910302	0.337555	0.167844	0.043257	0.011979	0.011811		1.5429	0.844728	0.319823	0.114265	0.041141	0.009584	0.002833		1.09461	0.539816	0.191881	0.061767	0.028124		1.46581	0.915197	0.426848	0.241596	0.068598
123	1.60072	0.748496	0.236567	0.062799	0.028042		1.72306	0.958536	0.351632	0.149502	0.047695	0.009121	0.012221		1.49894	0.963616	0.490086	0.255771	0.118675	0.0571	0.046912		1.62127	0.911508	0.33802	0.168359	0.043411	0.01229	0.012211		1.54402	0.845301	0.320084	0.115109	0.040724	0.009218	0.002661		1.0961	0.540348	0.191265	0.061113	0.02805		1.46595	0.915523	0.42717	0.241409	0.068395
123.2	1.60056	0.749379	0.23688	0.062504	0.027804		1.72412	0.95938	0.351633	0.149402	0.047472	0.008808	0.011881		1.4997	0.964079	0.490721	0.255586	0.118854	0.05747	0.047405		1.62278	0.912828	0.338784	0.168842	0.044089	0.012821	0.012742		1.54469	0.845835	0.320125	0.114737	0.041092	0.009025	0.00217		1.09602	0.540924	0.191474	0.06097	0.028413		1.46684	0.916166	0.427538	0.241866	0.068171
123.4	1.60082	0.749842	0.236969	0.062039	0.028054		1.72586	0.959874	0.351818	0.149317	0.047551	0.008696	0.011036		1.50002	0.96445	0.490773	0.255284	0.11905	0.057658	0.046734		1.62237	0.91328	0.338515	0.168907	0.043907	0.012567	0.012706		1.54502	0.8471	0.320407	0.114736	0.040618	0.008828	0.001677		1.09674	0.541621	0.191938	0.061158	0.028687		1.46752	0.917023	0.427525	0.241809	0.068239
123.6	1.60171	0.750415	0.23693	0.061833	0.028107		1.72568	0.960012	0.351315	0.149305	0.047277	0.00805	0.011511		1.50075	0.964557	0.490561	0.255661	0.117896	0.057258	0.046175		1.62303	0.914232	0.338955	0.168954	0.043484	0.012551	0.01299		1.54637	0.84748	0.320434	0.115623	0.040176	0.008379	0.001453		1.09759	0.542501	0.191906	0.061491	0.028747		1.46857	0.918179	0.42848	0.242351	0.068699
123.8	1.60249	0.75148	0.237622	0.062115	0.028361		1.727	0.961128	0.351789	0.149884	0.047169	0.008112	0.011138		1.50107	0.965328	0.491009	0.255877	0.117795	0.05751	0.046028		1.62368	0.915476	0.339249	0.169715	0.044398	0.012804	0.013217		1.54659	0.848409	0.320603	0.115966	0.040586	0.008367	0.000971		1.09771	0.542711	0.192157	0.060924	0.028254		1.46903	0.918825	0.428712	0.242579	0.068772
124	1.6033	0.752107	0.237869	0.06173	0.028535		1.72721	0.961685	0.352071	0.150107	0.047621	0.007891	0.010934		1.5022	0.966515	0.491599	0.256385	0.117878	0.057582	0.04625		1.62461	0.916656	0.339774	0.170139	0.044875	0.013121	0.013557		1.54816	0.849466	0.321169	0.117313	0.040994	0.008559	0.001086		1.0998	0.543343	0.191722	0.060135	0.027642		1.47054	0.919866	0.429999	0.243321	0.069689
124.2	1.60433	0.753423	0.237628	0.061263	0.028299		1.72786	0.962483	0.352392	0.1499	0.047316	0.007666	0.011566		1.50284	0.967334	0.49193	0.255889	0.117983	0.057955	0.045807		1.62603	0.918557	0.340919	0.170933	0.045447	0.014512	0.013793		1.54865	0.849733	0.320876	0.116703	0.041734	0.008262	0.000914		1.10102	0.544958	0.192069	0.060851	0.028172		1.47086	0.920416	0.430116	0.24347	0.069758
124.4	1.60526	0.754689	0.23794	0.061568	0.029007		1.72872	0.96304	0.352955	0.150351	0.047551	0.007652	0.01148		1.5032	0.967525	0.492411	0.256189	0.117814	0.057436	0.045397		1.62732	0.920088	0.341618	0.171741	0.046003	0.015126	0.013792		1.54893	0.850386	0.321298	0.117152	0.041789	0.008464	0.001006		1.10146	0.545452	0.192859	0.060807	0.028146		1.47241	0.921425	0.430893	0.244123	0.070715
124.6	1.60583	0.75516	0.238143	0.06136	0.028531		1.72865	0.963615	0.353015	0.15017	0.047599	0.007051	0.011464		1.50419	0.968264	0.493121	0.256329	0.11814	0.05821	0.044089		1.62837	0.920841	0.342119	0.171424	0.045691	0.015276	0.01343		1.55005	0.851508	0.321836	0.117537	0.041494	0.009014	0.001051		1.10294	0.545908	0.192878	0.061055	0.027709		1.47368	0.922765	0.431945	0.244491	0.071335
124.8	1.607	0.756329	0.238678	0.061549	0.028431		1.72952	0.963874	0.3534	0.150334	0.047091	0.006637	0.012027		1.50506	0.968802	0.49392	0.256744	0.118752	0.058502	0.044579		1.62847	0.920998	0.341823	0.171526	0.045933	0.014554	0.014158		1.55058	0.851886	0.322073	0.117261	0.041018	0.008495	0.001821		1.10341	0.54633	0.193131	0.060682	0.027266		1.47414	0.923432	0.431416	0.24422	0.071169
125	1.60763	0.756858	0.239038	0.061903	0.028802		1.73061	0.964985	0.354594	0.151066	0.047672	0.007251	0.012675		1.50622	0.969025	0.49417	0.257145	0.118737	0.058161	0.045117		1.62942	0.92197	0.342636	0.171181	0.046071	0.014251	0.01412		1.55179	0.852927	0.322645	0.117794	0.04103	0.009715	0.002085		1.10462	0.546167	0.194035	0.060531	0.026975		1.47469	0.924034	0.431547	0.244314	0.071249
125.2	1.60819	0.758013	0.239809	0.062551	0.029318		1.73165	0.966304	0.355598	0.151615	0.047893	0.007863	0.013052		1.50675	0.96994	0.494839	0.257268	0.119335	0.058555	0.045458		1.63078	0.923028	0.343761	0.171852	0.046201	0.01437	0.014086		1.55253	0.853804	0.32311	0.117416	0.041249	0.009656	0.001877		1.10561	0.546835	0.19414	0.061382	0.027355		1.47501	0.924571	0.431395	0.244174	0.071159
125.4	1.60911	0.758781	0.240293	0.063799	0.030021		1.73247	0.966889	0.35619	0.151151	0.047678	0.007723	0.012743		1.5067	0.97009	0.494969	0.25745	0.119383	0.058076	0.045888		1.63144	0.923838	0.343678	0.171505	0.04582	0.014258	0.014504		1.55325	0.854066	0.323708	0.117251	0.041324	0.009332	0.002282		1.10584	0.546734	0.194485	0.060923	0.02677		1.47654	0.925167	0.431721	0.244894	0.070953
125.6	1.6088	0.759254	0.240871	0.063932	0.030382		1.7332	0.967763	0.357259	0.151286	0.048175	0.007969	0.01305		1.50758	0.970179	0.495503	0.257874	0.119529	0.057895	0.045925		1.63322	0.92537	0.344824	0.171978	0.045896	0.014903	0.014364		1.55455	0.855436	0.324554	0.117812	0.041508	0.00981	0.00209		1.10756	0.547768	0.19489	0.061511	0.027196		1.47722	0.925632	0.432044	0.245373	0.070862
125.8	1.6087	0.759706	0.241709	0.063813	0.030315		1.73487	0.969581	0.358583	0.151934	0.048488	0.008581	0.0134		1.50741	0.970369	0.495347	0.257574	0.119257	0.05794	0.045619		1.63414	0.926307	0.345385	0.17207	0.046185	0.015322	0.014952		1.55501	0.856155	0.325289	0.117543	0.042223	0.010381	0.002368		1.10828	0.548549	0.1949	0.061582	0.027133		1.47735	0.926335	0.432344	0.245403	0.070813
126	1.60941	0.759726	0.241725	0.063918	0.030155		1.73549	0.970171	0.358897	0.152363	0.048624	0.008451	0.014073		1.50799	0.970661	0.494963	0.25784	0.118634	0.057223	0.04505		1.63499	0.926112	0.345195	0.171814	0.045872	0.014888	0.014866		1.55622	0.857084	0.325748	0.117768	0.042409	0.010798	0.003253		1.10911	0.548615	0.194719	0.0612	0.026202		1.47783	0.926846	0.432255	0.24529	0.07052
126.2	1.60997	0.760284	0.242272	0.064196	0.03013		1.73592	0.971423	0.359925	0.152904	0.048724	0.008467	0.01489		1.50901	0.970979	0.495101	0.257845	0.118752	0.05694	0.045002		1.6365	0.926892	0.345694	0.172288	0.045297	0.014811	0.014162		1.55668	0.857776	0.326265	0.117479	0.042727	0.01084	0.002654		1.10854	0.549403	0.195206	0.062257	0.026443		1.47839	0.926995	0.432859	0.245577	0.070643
126.4	1.60986	0.760145	0.242968	0.063928	0.030586		1.73707	0.972808	0.360461	0.153002	0.048635	0.009052	0.014282		1.50909	0.971653	0.495206	0.258306	0.118331	0.057102	0.044666		1.63723	0.927646	0.34644	0.172651	0.045369	0.015097	0.014465		1.55698	0.858779	0.326965	0.117917	0.042497	0.011346	0.003674		1.10904	0.549636	0.195435	0.061772	0.026699		1.47962	0.927621	0.434087	0.246109	0.070699
126.6	1.6097	0.760207	0.24334	0.063969	0.030366		1.73793	0.974094	0.360884	0.153017	0.049187	0.009431	0.015558		1.51044	0.972244	0.495776	0.259088	0.118401	0.057263	0.044697		1.63843	0.928643	0.346855	0.173046	0.045178	0.014812	0.014095		1.55812	0.858914	0.32697	0.117789	0.042795	0.010917	0.004039		1.10973	0.550135	0.195597	0.061671	0.026753		1.48024	0.92781	0.434515	0.24629	0.070596
126.8	1.60936	0.760505	0.244167	0.064182	0.029916		1.73906	0.975104	0.360839	0.153037	0.049149	0.009561	0.014687		1.51093	0.972755	0.495826	0.25896	0.118641	0.057103	0.04505		1.63898	0.929333	0.346967	0.173595	0.045817	0.015247	0.014728		1.55826	0.859791	0.327146	0.117546	0.042439	0.010887	0.004134		1.10995	0.550278	0.196194	0.061632	0.026848		1.4809	0.92845	0.435212	0.246789	0.070702
127	1.61	0.760998	0.245016	0.064814	0.030427		1.74002	0.976191	0.361285	0.153535	0.049519	0.009568	0.01473		1.51189	0.973711	0.496056	0.259577	0.118531	0.057354	0.045252		1.64011	0.92979	0.346917	0.173241	0.044903	0.015288	0.014164		1.55909	0.860167	0.327051	0.118152	0.041913	0.010032	0.00421		1.11196	0.550826	0.196165	0.061398	0.027095		1.48096	0.929216	0.435422	0.246651	0.070655
127.2	1.60997	0.762178	0.245414	0.064894	0.030771		1.74114	0.976487	0.36095	0.152955	0.049283	0.009077	0.014818		1.51241	0.974446	0.496912	0.259461	0.119464	0.057581	0.045679		1.64058	0.930095	0.346813	0.173394	0.044898	0.01473	0.01481		1.5599	0.860695	0.327195	0.117981	0.042303	0.009929	0.004426		1.11215	0.551715	0.19723	0.061989	0.027513		1.48137	0.929756	0.435604	0.247017	0.070438
127.4	1.61064	0.762468	0.246184	0.064781	0.030905		1.74255	0.977368	0.361201	0.153393	0.049727	0.009201	0.014117		1.51339	0.974338	0.496522	0.260309	0.119773	0.057214	0.04608		1.64066	0.930774	0.346446	0.172629	0.044531	0.014246	0.014015		1.56067	0.861495	0.327275	0.117978	0.042009	0.009676	0.003599		1.11228	0.551775	0.198011	0.061801	0.026952		1.48219	0.930835	0.436346	0.247281	0.070727
127.6	1.61166	0.763276	0.246368	0.065198	0.030677		1.74245	0.977877	0.360698	0.153318	0.049423	0.008495	0.014244		1.51402	0.97529	0.496594	0.260709	0.11969	0.057589	0.04645		1.64146	0.931805	0.346622	0.172479	0.04478	0.013877	0.013832		1.56165	0.861739	0.327365	0.118656	0.041507	0.008963	0.002745		1.11279	0.551735	0.197577	0.06109	0.026303		1.4825	0.931441	0.437317	0.247519	0.070954
127.8	1.61167	0.76426	0.246801	0.065349	0.030633		1.74367	0.978427	0.360528	0.153062	0.049109	0.008483	0.014018		1.51396	0.975949	0.497215	0.260495	0.120026	0.057502	0.047463		1.64209	0.933167	0.346904	0.172617	0.045537	0.013937	0.014762		1.56197	0.861954	0.327008	0.118517	0.041762	0.008296	0.002735		1.11274	0.551662	0.197632	0.060612	0.026142		1.48283	0.931712	0.437352	0.247868	0.070746
128	1.61198	0.764343	0.246434	0.064719	0.030131		1.74381	0.979304	0.360321	0.152818	0.04916	0.008391	0.013297		1.51478	0.976697	0.498075	0.260374	0.120364	0.057614	0.046734		1.64348	0.934539	0.34728	0.172521	0.045099	0.01426	0.013678		1.56313	0.862955	0.327149	0.118893	0.041668	0.008211	0.002299		1.11461	0.552726	0.197703	0.060707	0.025999		1.48404	0.932308	0.437837	0.248083	0.070928
128.2	1.61225	0.765065	0.24636	0.064707	0.029861		1.74485	0.980057	0.360613	0.152972	0.049237	0.008156	0.01357		1.5153	0.977137	0.498674	0.259984	0.121056	0.057967	0.046635		1.6445	0.93605	0.347777	0.172948	0.045494	0.014617	0.013706		1.56387	0.863639	0.327007	0.11868	0.042219	0.008458	0.002083		1.11556	0.554428	0.198392	0.061802	0.026736		1.48385	0.932414	0.437611	0.247535	0.070468
128.4	1.61278	0.765806	0.246331	0.065197	0.030264		1.7459	0.980535	0.360889	0.153348	0.049331	0.008002	0.013426		1.51621	0.97781	0.499188	0.260505	0.121158	0.057843	0.047395		1.64488	0.936686	0.347658	0.172412	0.045136	0.013895	0.013829		1.56463	0.864253	0.3274	0.119356	0.042049	0.008957	0.002848		1.11621	0.555058	0.199144	0.061998	0.02693		1.48483	0.932979	0.437895	0.247866	0.070968
128.6	1.61316	0.766305	0.246703	0.064903	0.030162		1.74638	0.98117	0.361172	0.153434	0.049465	0.00776	0.01322		1.51754	0.978879	0.500132	0.261033	0.122023	0.058388	0.047622		1.64541	0.937845	0.347947	0.172368	0.045512	0.01384	0.013651		1.56647	0.86528	0.327986	0.119772	0.04201	0.009338	0.002766		1.1174	0.555569	0.199378	0.062288	0.027116		1.48606	0.934204	0.438429	0.248225	0.071466
128.8	1.61362	0.767351	0.24724	0.0653	0.03		1.7481	0.982068	0.361489	0.153981	0.049421	0.008211	0.01335		1.51791	0.979668	0.501156	0.26165	0.122144	0.058138	0.04813		1.64567	0.938385	0.348085	0.17263	0.046	0.013093	0.014408		1.56676	0.865615	0.328177	0.120097	0.042039	0.008873	0.003141		1.11825	0.556074	0.199002	0.062174	0.0272		1.48712	0.934419	0.437863	0.248458	0.071011
129	1.61459	0.768269	0.247625	0.065777	0.030684		1.74893	0.983106	0.362198	0.154417	0.049302	0.008814	0.01363		1.5192	0.980347	0.50201	0.262612	0.122537	0.058664	0.048812		1.64729	0.939211	0.349232	0.172606	0.045629	0.013036	0.013664		1.56836	0.866691	0.328655	0.120796	0.042083	0.009305	0.00343		1.11927	0.556285	0.199335	0.062687	0.02739		1.48785	0.934545	0.438621	0.24885	0.0711
129.2	1.61543	0.769249	0.24739	0.065928	0.030715		1.75003	0.984416	0.362732	0.154547	0.04934	0.009258	0.013976		1.51939	0.981475	0.502471	0.263333	0.123082	0.059527	0.04888		1.64789	0.94021	0.34964	0.172475	0.045705	0.013074	0.013284		1.56922	0.867476	0.329112	0.120276	0.042143	0.009558	0.002958		1.11958	0.557078	0.199128	0.063021	0.027627		1.48911	0.93556	0.439012	0.249719	0.070954
129.4	1.61669	0.770162	0.247198	0.066382	0.030915		1.7521	0.985581	0.36401	0.155262	0.049908	0.009953	0.015144		1.52033	0.981815	0.502898	0.264163	0.123214	0.05955	0.048967		1.64912	0.941453	0.350147	0.172406	0.045654	0.013049	0.012831		1.5699	0.868254	0.329414	0.120438	0.042165	0.009928	0.003557		1.1201	0.5573	0.198671	0.062228	0.027065		1.48988	0.936465	0.439332	0.25046	0.071234
129.6	1.61697	0.77084	0.247429	0.065847	0.031029		1.75349	0.987323	0.365167	0.156245	0.050937	0.010245	0.016258		1.52064	0.982016	0.503058	0.26431	0.122519	0.059101	0.048944		1.65057	0.942411	0.350914	0.173215	0.04619	0.013365	0.013021		1.57136	0.869252	0.329597	0.121461	0.042164	0.010473	0.003858		1.12195	0.559032	0.198818	0.062853	0.027712		1.49036	0.936691	0.439328	0.250315	0.071383
129.8	1.61722	0.771586	0.248307	0.065778	0.031358		1.75531	0.988757	0.36597	0.156713	0.050701	0.010649	0.015848		1.52066	0.982517	0.502896	0.263999	0.121876	0.059387	0.048297		1.6514	0.943047	0.350941	0.173327	0.046374	0.013605	0.013016		1.5722	0.870319	0.330021	0.121898	0.042577	0.011444	0.004542		1.12141	0.559314	0.199076	0.062516	0.027311		1.49131	0.937206	0.439384	0.250373	0.071494
130	1.61807	0.771681	0.24794	0.06604	0.031205		1.75514	0.989303	0.36601	0.156893	0.050557	0.010382	0.016143		1.52137	0.98306	0.502706	0.263789	0.121595	0.059251	0.047251		1.6527	0.943747	0.351134	0.174064	0.046083	0.013669	0.012379		1.57342	0.870444	0.329963	0.122376	0.041765	0.011256	0.005034		1.12274	0.559663	0.198824	0.062243	0.026891		1.49207	0.937722	0.439468	0.250724	0.071625
130.2	1.61892	0.772324	0.248028	0.065937	0.031523		1.75614	0.99021	0.366128	0.15707	0.049985	0.010499	0.016303		1.52199	0.983429	0.502881	0.263735	0.121455	0.058953	0.047718		1.65435	0.94496	0.352105	0.174885	0.046258	0.014029	0.01237		1.57426	0.871051	0.330518	0.122438	0.042108	0.011503	0.005206		1.12234	0.560678	0.19945	0.06291	0.027429		1.4929	0.938293	0.439969	0.251119	0.072031
130.4	1.61853	0.772431	0.248002	0.065152	0.031182		1.75766	0.991565	0.367139	0.157182	0.050469	0.01157	0.015894		1.52273	0.98425	0.50301	0.264401	0.12089	0.059381	0.047192		1.65525	0.946023	0.352696	0.175109	0.04621	0.014484	0.011708		1.57493	0.872534	0.331424	0.122622	0.04218	0.012532	0.006319		1.12283	0.561234	0.199821	0.062644	0.027492		1.49391	0.939407	0.440377	0.251286	0.07251
130.6	1.61906	0.77306	0.248319	0.064948	0.031269		1.75793	0.992228	0.367268	0.157473	0.050651	0.011758	0.016293		1.52342	0.98537	0.503678	0.264164	0.121496	0.059759	0.047134		1.65617	0.946982	0.353058	0.175766	0.046353	0.014658	0.012319		1.57529	0.872861	0.330973	0.122292	0.041728	0.011869	0.005987		1.12365	0.561712	0.199614	0.062445	0.027555		1.49464	0.94037	0.440916	0.25145	0.072685
130.8	1.61941	0.773958	0.248416	0.065077	0.031283		1.75875	0.99328	0.367667	0.157449	0.050572	0.01175	0.015735		1.52425	0.985837	0.503673	0.264452	0.121756	0.059449	0.047742		1.65671	0.947661	0.352898	0.175585	0.046396	0.014755	0.012331		1.57587	0.873988	0.331532	0.122715	0.042111	0.011929	0.006276		1.12409	0.56231	0.200822	0.062752	0.027634		1.4949	0.940862	0.440899	0.251563	0.07243
131	1.62048	0.775188	0.249544	0.065957	0.031945		1.75958	0.994549	0.368399	0.157811	0.0507	0.011974	0.015483		1.52544	0.987099	0.50444	0.264685	0.122262	0.060246	0.047973		1.65783	0.948616	0.35341	0.175893	0.045937	0.015378	0.011703		1.57674	0.874735	0.332012	0.123126	0.042229	0.01215	0.005828		1.12571	0.56207	0.200368	0.061853	0.027145		1.49561	0.942205	0.44139	0.251995	0.07245
131.2	1.62087	0.775711	0.248961	0.065366	0.031472		1.76017	0.994615	0.368501	0.157449	0.050407	0.011256	0.015952		1.52532	0.987796	0.504655	0.264569	0.122437	0.060728	0.047961		1.65838	0.949219	0.353649	0.176353	0.046208	0.014887	0.012673		1.5776	0.875693	0.332519	0.123202	0.042796	0.012343	0.005809		1.12587	0.562532	0.200789	0.06207	0.026742		1.49576	0.942672	0.441876	0.25223	0.072535
131.4	1.62152	0.77668	0.249637	0.06541	0.031204		1.76091	0.995478	0.368827	0.157572	0.050483	0.011216	0.015338		1.52639	0.987527	0.504061	0.264979	0.121862	0.060468	0.047497		1.65918	0.949944	0.353959	0.176577	0.045748	0.014681	0.012583		1.57809	0.876658	0.332876	0.123194	0.042665	0.011993	0.005235		1.12681	0.562454	0.201339	0.061826	0.026329		1.49642	0.94363	0.442437	0.252792	0.072761
131.6	1.62183	0.776977	0.249793	0.065684	0.031208		1.76086	0.996322	0.368821	0.1573	0.050115	0.01089	0.015018		1.52639	0.988261	0.504359	0.263977	0.122138	0.060596	0.046887		1.65941	0.950576	0.353906	0.176873	0.04599	0.014648	0.012532		1.57889	0.877342	0.333026	0.123417	0.042807	0.011612	0.004242		1.12705	0.563175	0.200954	0.061544	0.026263		1.49653	0.944098	0.442631	0.252589	0.072587
131.8	1.62189	0.777206	0.249583	0.065253	0.030837		1.76173	0.997067	0.368662	0.156972	0.049852	0.010749	0.014379		1.5264	0.988967	0.505247	0.263585	0.121902	0.060186	0.046552		1.6607	0.952067	0.354734	0.177462	0.04661	0.014783	0.012985		1.57952	0.877789	0.333164	0.12344	0.04331	0.011649	0.004942		1.12838	0.563888	0.201088	0.061827	0.026837		1.49669	0.94432	0.442851	0.252691	0.072065
132	1.6221	0.777047	0.248897	0.064767	0.030225		1.76213	0.998172	0.369114	0.157646	0.050699	0.010947	0.013889		1.5277	0.989528	0.506248	0.264026	0.122559	0.060249	0.046627		1.66136	0.952876	0.354886	0.178057	0.046498	0.014159	0.012598		1.58094	0.878686	0.333704	0.123642	0.043946	0.011999	0.004344		1.1301	0.564917	0.202115	0.062274	0.026862		1.49721	0.944593	0.443312	0.252851	0.071724
132.2	1.62201	0.777659	0.24893	0.064806	0.029937		1.76258	0.998421	0.369508	0.157622	0.050767	0.01065	0.013758		1.52808	0.990312	0.506679	0.264265	0.122881	0.06055	0.047442		1.66192	0.954016	0.35528	0.178255	0.047429	0.014063	0.01355		1.5819	0.879738	0.334391	0.123277	0.044981	0.012268	0.003503		1.13074	0.565784	0.202512	0.062754	0.027267		1.49763	0.945146	0.443972	0.252982	0.071758
132.4	1.62267	0.778224	0.248542	0.06488	0.02976		1.76331	0.999028	0.369654	0.158063	0.050867	0.010456	0.013256		1.52908	0.991138	0.507221	0.264823	0.122686	0.060671	0.048092		1.66259	0.954903	0.355475	0.177812	0.047754	0.014105	0.013868		1.58272	0.879946	0.335008	0.123621	0.045397	0.012273	0.004218		1.13145	0.565414	0.202105	0.062074	0.026338		1.49909	0.946589	0.445125	0.254325	0.072333
132.6	1.62299	0.778414	0.248746	0.064954	0.029439		1.76368	0.99981	0.369479	0.157825	0.050881	0.010042	0.0132		1.52944	0.991385	0.507685	0.26496	0.123017	0.060664	0.048486		1.66341	0.955882	0.356027	0.178608	0.048542	0.014184	0.014395		1.58386	0.880409	0.33526	0.123456	0.045549	0.011762	0.003644		1.13224	0.565999	0.202381	0.062146	0.026542		1.50043	0.947207	0.44621	0.255123	0.072881
132.8	1.62316	0.778813	0.24922	0.065329	0.029224		1.76493	1.00087	0.370045	0.157569	0.050777	0.01039	0.01255		1.53003	0.992195	0.508181	0.265873	0.123158	0.060304	0.048766		1.66443	0.956667	0.356602	0.178709	0.048369	0.014378	0.014604		1.58373	0.88092	0.336055	0.123867	0.045627	0.012002	0.003632		1.13201	0.566402	0.20233	0.062054	0.026802		1.50143	0.947516	0.446426	0.25547	0.072574
133	1.62483	0.779695	0.249309	0.065578	0.029701		1.76582	1.00192	0.370965	0.158217	0.051284	0.010291	0.012959		1.53102	0.992753	0.508806	0.266516	0.123692	0.060495	0.049313		1.66507	0.956948	0.356925	0.178119	0.048263	0.014282	0.014094		1.58465	0.881208	0.336133	0.123645	0.04516	0.011781	0.003204		1.13324	0.567175	0.202538	0.0622	0.026112		1.50225	0.948354	0.44753	0.256229	0.072818
133.2	1.62575	0.780532	0.249076	0.065619	0.029559		1.7676	1.00359	0.37162	0.158641	0.051698	0.010691	0.014142		1.53109	0.993203	0.508555	0.266788	0.123617	0.060232	0.049334		1.66615	0.958706	0.357482	0.178512	0.048519	0.014476	0.014443		1.58514	0.881851	0.336598	0.123751	0.045576	0.011917	0.002796		1.13374	0.568342	0.202911	0.062489	0.02664		1.50279	0.949224	0.447586	0.256589	0.072579
133.4	1.62675	0.78143	0.250341	0.066347	0.030072		1.76901	1.00444	0.372129	0.159537	0.051661	0.010694	0.014204		1.53189	0.99329	0.508877	0.266884	0.123518	0.060088	0.048741		1.6668	0.959404	0.358027	0.178643	0.047904	0.014271	0.013749		1.58529	0.882213	0.336615	0.124271	0.045316	0.011436	0.002559		1.13437	0.568828	0.203563	0.062466	0.027138		1.50372	0.950164	0.44782	0.256972	0.072987
133.6	1.62692	0.781466	0.250841	0.066235	0.030407		1.76946	1.00583	0.372418	0.159862	0.051934	0.010239	0.013984		1.53188	0.993485	0.508779	0.266498	0.123123	0.059554	0.04901		1.66695	0.959274	0.357434	0.178467	0.047727	0.013718	0.014141		1.58651	0.88241	0.336141	0.124188	0.044804	0.010848	0.002576		1.1356	0.569858	0.203966	0.063548	0.027645		1.50436	0.950218	0.447759	0.256798	0.073247
133.8	1.62712	0.782114	0.251491	0.066398	0.030278		1.77036	1.00616	0.372353	0.15975	0.050758	0.009496	0.013182		1.53241	0.993505	0.508312	0.266095	0.123028	0.059351	0.048772		1.66794	0.960549	0.358023	0.178407	0.047832	0.014052	0.013668		1.58698	0.882772	0.336263	0.123876	0.044818	0.011067	0.002734		1.13565	0.570408	0.204651	0.063921	0.027837		1.50573	0.950656	0.447968	0.257595	0.073487
134	1.62797	0.7826	0.252111	0.067006	0.030547		1.7706	1.0075	0.372899	0.160359	0.050856	0.009527	0.013322		1.53277	0.994139	0.508192	0.265607	0.123223	0.058772	0.047806		1.66901	0.961708	0.358797	0.179083	0.04798	0.014645	0.013863		1.58803	0.883171	0.336428	0.123519	0.044624	0.010575	0.002332		1.13704	0.570943	0.203864	0.064004	0.027341		1.5068	0.951893	0.448591	0.257805	0.073931
134.2	1.62921	0.783569	0.252367	0.06746	0.030669		1.77199	1.00807	0.372796	0.160605	0.050515	0.009318	0.012989		1.53374	0.994078	0.508604	0.266762	0.123426	0.058393	0.048089		1.66965	0.961751	0.358691	0.178947	0.047456	0.014303	0.014474		1.58862	0.884214	0.336897	0.123744	0.045235	0.01076	0.002862		1.13718	0.572222	0.204118	0.064432	0.027831		1.50746	0.952219	0.448436	0.257621	0.074103
134.4	1.62957	0.784411	0.253085	0.067811	0.03081		1.773	1.00875	0.373406	0.160453	0.050712	0.009223	0.013176		1.53527	0.99531	0.509396	0.268004	0.123868	0.058965	0.048525		1.66988	0.962265	0.359008	0.179037	0.047027	0.01447	0.013808		1.58867	0.884916	0.337044	0.123678	0.045221	0.010717	0.002697		1.13766	0.572936	0.204958	0.064705	0.028136		1.50829	0.952997	0.44854	0.257589	0.074471
134.6	1.63017	0.784877	0.253615	0.067951	0.031027		1.77363	1.00953	0.373317	0.160695	0.050507	0.009605	0.013468		1.53561	0.995933	0.509904	0.267606	0.123977	0.059063	0.048535		1.67035	0.963112	0.359511	0.179622	0.047014	0.01469	0.014429		1.58963	0.885756	0.337276	0.123742	0.044981	0.010788	0.002191		1.13829	0.57348	0.20521	0.064645	0.028548		1.50901	0.953263	0.448533	0.257985	0.074518
134.8	1.63033	0.785643	0.253514	0.068323	0.030978		1.77459	1.01027	0.373563	0.160803	0.050657	0.009103	0.013966		1.53687	0.996437	0.510458	0.268389	0.123668	0.059462	0.048549		1.67136	0.963884	0.359662	0.179691	0.046431	0.014308	0.014603		1.59058	0.886943	0.338186	0.124414	0.045342	0.011204	0.003254		1.13939	0.574388	0.205443	0.064719	0.028222		1.50968	0.953859	0.448327	0.258464	0.074849
135	1.63058	0.786254	0.254219	0.068459	0.031067		1.77515	1.01162	0.374213	0.161209	0.050541	0.009588	0.014022		1.5372	0.99748	0.511044	0.268201	0.123953	0.059822	0.048269		1.67201	0.964422	0.360188	0.180434	0.046061	0.014386	0.015002		1.59141	0.887925	0.338489	0.124448	0.045072	0.011359	0.003219		1.14035	0.574275	0.205301	0.064134	0.027601		1.51021	0.955102	0.448604	0.258977	0.075646
135.2	1.63077	0.786483	0.254398	0.068081	0.031004		1.77647	1.01254	0.37456	0.161159	0.050506	0.009469	0.014632		1.53748	0.998227	0.511225	0.26855	0.123504	0.059939	0.047131		1.6725	0.964725	0.360548	0.180455	0.045896	0.014032	0.014822		1.59166	0.888733	0.338343	0.123934	0.044986	0.011531	0.003224		1.14111	0.575336	0.205118	0.064721	0.027972		1.51019	0.95538	0.448964	0.259235	0.075935
135.4	1.63149	0.788082	0.254932	0.068272	0.030965		1.77768	1.01406	0.375378	0.161561	0.050728	0.010128	0.014662		1.53924	0.999105	0.512433	0.269176	0.124255	0.060547	0.046817		1.67372	0.965518	0.361147	0.181249	0.046249	0.01418	0.015176		1.59274	0.889596	0.338721	0.124684	0.045226	0.011705	0.004095		1.14145	0.575397	0.2058	0.064505	0.028024		1.51048	0.955572	0.448991	0.25923	0.075839
135.6	1.63198	0.787948	0.254866	0.068106	0.030781		1.77853	1.0155	0.376056	0.161819	0.051175	0.010542	0.015041		1.53911	0.999612	0.513259	0.268664	0.125025	0.060438	0.047067		1.6744	0.96655	0.361401	0.181344	0.046417	0.013988	0.014351		1.59441	0.890342	0.338922	0.124756	0.0454	0.011681	0.003313		1.14162	0.575965	0.206088	0.06458	0.028302		1.51049	0.955694	0.449222	0.259194	0.075529
135.8	1.63227	0.78853	0.254746	0.067471	0.029936		1.7795	1.01655	0.376809	0.162042	0.051554	0.01116	0.014977		1.54018	1.00063	0.514237	0.269341	0.124799	0.060746	0.04721		1.6762	0.967981	0.362793	0.181981	0.046707	0.013833	0.01442		1.59483	0.890955	0.339179	0.124168	0.044834	0.012126	0.00393		1.14261	0.576289	0.206538	0.064351	0.028553		1.51068	0.956371	0.450346	0.259625	0.075795
136	1.63276	0.789139	0.254588	0.067437	0.029842		1.78035	1.01734	0.37721	0.162629	0.051975	0.011295	0.015553		1.54067	1.0009	0.514729	0.269483	0.125651	0.06106	0.048214		1.67658	0.968691	0.363194	0.182154	0.047079	0.01324	0.014697		1.59583	0.891305	0.338988	0.124085	0.044528	0.011977	0.00377		1.14278	0.576467	0.20686	0.063729	0.027765		1.51086	0.956838	0.450774	0.260206	0.075606
136.2	1.63325	0.790111	0.254561	0.067615	0.029894		1.78117	1.01813	0.377352	0.162358	0.051693	0.011746	0.014931		1.54045	1.00107	0.514393	0.269182	0.125378	0.061041	0.048088		1.67758	0.969937	0.363789	0.181848	0.047228	0.013554	0.014807		1.59614	0.892286	0.339425	0.124074	0.04456	0.01222	0.003477		1.142	0.576544	0.20727	0.063617	0.027883		1.51155	0.958313	0.451719	0.260879	0.075707
136.4	1.63374	0.790899	0.25487	0.067865	0.029992		1.78226	1.0191	0.378219	0.162743	0.052087	0.012214	0.014751		1.54114	1.00147	0.514606	0.268794	0.125622	0.061272	0.047923		1.67844	0.971252	0.364375	0.182241	0.047751	0.014063	0.014742		1.59681	0.892422	0.339692	0.124764	0.043945	0.012608	0.004585		1.14235	0.576246	0.207562	0.062719	0.02728		1.51197	0.959254	0.452074	0.261206	0.075642
136.6	1.63426	0.792158	0.255155	0.067956	0.030235		1.7829	1.01954	0.378296	0.162179	0.051884	0.012356	0.01511		1.54108	1.00168	0.51473	0.268856	0.126023	0.061266	0.04822		1.67931	0.972268	0.364946	0.182551	0.047723	0.013733	0.015706		1.59752	0.892862	0.339891	0.124902	0.043455	0.012245	0.004452		1.14238	0.577101	0.208167	0.0629	0.027851		1.51283	0.960509	0.452988	0.261769	0.07608
136.8	1.63441	0.793154	0.255328	0.067799	0.029972		1.78384	1.02044	0.37919	0.162275	0.052031	0.012921	0.014314		1.54158	1.00246	0.515228	0.268963	0.125988	0.061177	0.047449		1.68077	0.973947	0.365858	0.182639	0.047572	0.014273	0.015282		1.59759	0.893222	0.340589	0.125415	0.043264	0.012436	0.004478		1.14199	0.577272	0.208785	0.062914	0.028108		1.51339	0.961511	0.453383	0.261875	0.075807
137	1.63562	0.794552	0.255361	0.068088	0.02993		1.78426	1.02136	0.379623	0.162827	0.052563	0.013028	0.014565		1.54153	1.00307	0.515033	0.268396	0.125981	0.061929	0.046917		1.68109	0.974934	0.366322	0.182979	0.04809	0.014262	0.015895		1.59855	0.893737	0.340588	0.125431	0.042982	0.01232	0.004235		1.14325	0.577906	0.209193	0.062871	0.027943		1.51459	0.962939	0.453953	0.262661	0.076064
137.2	1.63657	0.795346	0.2552	0.068301	0.02986		1.78528	1.02197	0.379796	0.162848	0.052113	0.013231	0.015399		1.5421	1.00356	0.514561	0.268761	0.126297	0.062323	0.047078		1.68262	0.976637	0.3671	0.183601	0.047977	0.014428	0.015919		1.59862	0.894181	0.340746	0.125821	0.043425	0.012334	0.004715		1.14323	0.57853	0.209583	0.063117	0.028566		1.51509	0.963431	0.454091	0.262617	0.075816
137.4	1.6367	0.795916	0.255554	0.06802	0.030118		1.78577	1.0227	0.380291	0.163531	0.052042	0.013138	0.014539		1.54287	1.00421	0.51466	0.268888	0.126229	0.062602	0.046974		1.68259	0.977364	0.36723	0.183399	0.04819	0.014506	0.015795		1.59874	0.894944	0.340987	0.125951	0.043195	0.01218	0.004582		1.14389	0.578509	0.210401	0.063435	0.028646		1.51609	0.964166	0.454746	0.263012	0.076335
137.6	1.63707	0.796492	0.255724	0.068044	0.030277		1.78628	1.0236	0.380644	0.163427	0.051921	0.012693	0.01463		1.54278	1.00472	0.513967	0.268854	0.125874	0.062169	0.047246		1.68352	0.97824	0.367705	0.183424	0.048585	0.014774	0.016494		1.59963	0.895516	0.340388	0.125571	0.043411	0.012004	0.004303		1.145	0.579233	0.210114	0.064277	0.028583		1.51687	0.964488	0.455439	0.262944	0.07637
137.8	1.6384	0.797664	0.256051	0.068114	0.030328		1.78709	1.02412	0.380981	0.163829	0.051922	0.012587	0.014766		1.54379	1.00558	0.514233	0.269374	0.126059	0.0628	0.047193		1.6847	0.979476	0.368807	0.18386	0.048542	0.015289	0.016862		1.60023	0.896121	0.340967	0.126282	0.044244	0.012095	0.005066		1.14561	0.579757	0.210676	0.064649	0.029201		1.51805	0.964366	0.455749	0.262922	0.075988
138	1.63911	0.798286	0.256957	0.068402	0.030851		1.78774	1.02512	0.381516	0.164039	0.052446	0.012665	0.014806		1.54384	1.00657	0.514304	0.269825	0.126277	0.063033	0.047011		1.68476	0.980017	0.36858	0.184114	0.048771	0.015584	0.017561		1.60131	0.897258	0.341308	0.126913	0.044954	0.012424	0.004792		1.14651	0.580157	0.21021	0.064636	0.029019		1.5191	0.965574	0.45649	0.262951	0.076025
138.2	1.63964	0.798466	0.256614	0.068411	0.03041		1.78863	1.02559	0.381509	0.163542	0.052069	0.012284	0.014348		1.545	1.00723	0.514659	0.271053	0.126042	0.063539	0.047265		1.68588	0.981182	0.368901	0.184544	0.048769	0.015685	0.017712		1.60124	0.898081	0.341591	0.126908	0.04533	0.012084	0.004898		1.14739	0.581273	0.210734	0.065559	0.030001		1.51939	0.965366	0.455941	0.262963	0.076146
138.4	1.6396	0.799019	0.25671	0.068116	0.030447		1.78899	1.02677	0.382163	0.163156	0.052475	0.012044	0.014837		1.54633	1.00818	0.514934	0.271622	0.125984	0.063864	0.047624		1.68618	0.981762	0.369465	0.184716	0.0491	0.015858	0.017708		1.60227	0.898529	0.341969	0.12701	0.045617	0.011679	0.004838		1.14884	0.581924	0.211629	0.066325	0.030469		1.52072	0.966093	0.45596	0.263596	0.076383
138.6	1.64028	0.799723	0.257203	0.06825	0.030695		1.78961	1.02815	0.382658	0.163549	0.052682	0.012203	0.014559		1.54705	1.00875	0.515061	0.272199	0.125682	0.064315	0.047933		1.68695	0.983286	0.369985	0.184929	0.048765	0.016162	0.017784		1.6034	0.899937	0.34231	0.127256	0.045816	0.012247	0.004391		1.14969	0.582435	0.21163	0.066424	0.030805		1.52154	0.9668	0.45645	0.264037	0.076497
138.8	1.64044	0.80044	0.257261	0.068109	0.030759		1.79019	1.02916	0.383195	0.163633	0.052881	0.011771	0.013888		1.54785	1.00962	0.515518	0.272542	0.125587	0.06473	0.047391		1.68764	0.984087	0.370361	0.18521	0.048812	0.016059	0.017881		1.60393	0.900737	0.342407	0.127531	0.045647	0.011912	0.00472		1.15105	0.582842	0.21138	0.066495	0.030473		1.52216	0.967625	0.45688	0.264055	0.076547
139	1.64057	0.800706	0.258007	0.068591	0.030843		1.79068	1.03063	0.383903	0.163866	0.05304	0.01189	0.013756		1.54802	1.01031	0.515637	0.272788	0.126129	0.064031	0.047909		1.68827	0.984852	0.37086	0.185736	0.049266	0.016245	0.018415		1.60443	0.901566	0.342097	0.12741	0.045862	0.011483	0.004368		1.15247	0.58357	0.211466	0.066788	0.030635		1.52245	0.967507	0.456637	0.263528	0.07644
139.2	1.64181	0.801368	0.259165	0.068945	0.031608		1.79187	1.0312	0.3841	0.163584	0.052782	0.011467	0.012861		1.54934	1.01099	0.516288	0.273343	0.125885	0.063778	0.047847		1.69026	0.986621	0.372029	0.186535	0.049861	0.017115	0.018189		1.60495	0.902323	0.342268	0.12708	0.04598	0.01165	0.004189		1.15284	0.583914	0.211758	0.067404	0.031051		1.52249	0.96741	0.456734	0.263483	0.076344
139.4	1.6429	0.80266	0.26032	0.06949	0.031808		1.79201	1.0321	0.385054	0.16375	0.053265	0.011558	0.013036		1.55062	1.01197	0.517244	0.273726	0.12647	0.064485	0.048486		1.69129	0.987673	0.372585	0.187299	0.050351	0.017001	0.018595		1.60652	0.90343	0.343177	0.128169	0.046182	0.011546	0.00496		1.15328	0.584383	0.212833	0.067759	0.031129		1.52298	0.967374	0.45646	0.263412	0.075702
139.6	1.64314	0.802428	0.260783	0.069317	0.031744		1.79318	1.03248	0.385455	0.163615	0.053434	0.011407	0.012815		1.55058	1.01176	0.517165	0.273307	0.126601	0.06385	0.048894		1.69169	0.988059	0.372511	0.186796	0.049649	0.016442	0.017316		1.60763	0.904301	0.343238	0.127927	0.045657	0.011411	0.004816		1.1544	0.585367	0.212479	0.067897	0.030747		1.52334	0.968072	0.456778	0.263708	0.075897
139.8	1.64346	0.80279	0.261714	0.069332	0.03194		1.79404	1.03307	0.385619	0.163677	0.053325	0.011386	0.012102		1.55177	1.01269	0.517868	0.274103	0.127027	0.064241	0.048699		1.69268	0.989401	0.373939	0.187539	0.050242	0.017089	0.017098		1.60787	0.905099	0.343531	0.127781	0.044616	0.011688	0.004864		1.15426	0.585407	0.213215	0.06767	0.030211		1.52374	0.968619	0.457223	0.263773	0.075759
140	1.64363	0.803417	0.262495	0.070243	0.032541		1.79508	1.03411	0.385939	0.164316	0.053505	0.011357	0.012336		1.55142	1.01229	0.517788	0.273571	0.127402	0.063656	0.04868		1.6933	0.990042	0.374406	0.187836	0.050809	0.017001	0.017169		1.60959	0.905958	0.343552	0.128337	0.044658	0.01164	0.004978		1.1548	0.58563	0.21352	0.067302	0.02914		1.52405	0.969187	0.456991	0.26382	0.075114
140.2	1.64391	0.804221	0.262287	0.070261	0.032706		1.7961	1.03505	0.38679	0.164242	0.053453	0.011568	0.012292		1.55213	1.01275	0.518166	0.273951	0.127946	0.06346	0.049101		1.69425	0.99091	0.374422	0.187713	0.050808	0.017279	0.01663		1.61055	0.906799	0.343969	0.128427	0.044495	0.011688	0.005454		1.15551	0.587044	0.214799	0.068336	0.029959		1.52464	0.970452	0.457316	0.263717	0.075379
140.4	1.64363	0.804964	0.262896	0.070394	0.032571		1.79647	1.03569	0.387408	0.163909	0.053412	0.011235	0.012237		1.55281	1.01298	0.518917	0.273832	0.128397	0.063529	0.048528		1.69473	0.992052	0.375059	0.187927	0.05114	0.017551	0.016023		1.61142	0.907568	0.344184	0.128324	0.044017	0.011818	0.005307		1.15643	0.587085	0.215028	0.067927	0.02926		1.52531	0.971123	0.457905	0.263709	0.075781
140.6	1.644	0.805771	0.262925	0.070566	0.032779		1.79722	1.03615	0.387423	0.16374	0.053171	0.010932	0.012844		1.55332	1.01337	0.519679	0.274194	0.128658	0.063504	0.048992		1.6961	0.99274	0.375751	0.187779	0.050589	0.017148	0.016105		1.61209	0.907901	0.344608	0.127882	0.043892	0.01148	0.005502		1.15721	0.588305	0.214326	0.067824	0.028951		1.52616	0.972194	0.458513	0.263932	0.076228
140.8	1.64396	0.80579	0.262417	0.070713	0.032431		1.79804	1.03672	0.387507	0.163678	0.053113	0.010997	0.012712		1.55395	1.01378	0.520255	0.27392	0.128487	0.063135	0.048115		1.69716	0.993877	0.376505	0.188123	0.050785	0.017102	0.015508		1.61285	0.908578	0.34532	0.128294	0.043861	0.011561	0.005419		1.15731	0.588663	0.214794	0.067307	0.028618		1.52676	0.972835	0.458383	0.264	0.076232
141	1.64441	0.806256	0.262399	0.070887	0.032649		1.7986	1.03798	0.387981	0.163865	0.053257	0.011499	0.013193		1.55418	1.01425	0.520242	0.273757	0.128718	0.062639	0.048108		1.69756	0.994507	0.376565	0.18809	0.050772	0.016923	0.014586		1.61362	0.909367	0.345511	0.128194	0.043541	0.011676	0.004413		1.15878	0.589634	0.215026	0.067202	0.028745		1.52744	0.973788	0.458762	0.263904	0.07638
141.2	1.64482	0.806339	0.262131	0.070797	0.032571		1.8	1.03836	0.38769	0.163931	0.052885	0.011317	0.013536		1.55567	1.01493	0.52076	0.274633	0.129144	0.062511	0.04884		1.6986	0.995105	0.376702	0.187823	0.050406	0.016822	0.014157		1.6137	0.909427	0.345843	0.12821	0.043704	0.011689	0.004783		1.15949	0.590109	0.214501	0.067102	0.02823		1.52772	0.974204	0.459429	0.264093	0.076075
141.4	1.64463	0.806786	0.261721	0.070094	0.032903		1.80085	1.03967	0.388045	0.164167	0.052902	0.011458	0.013706		1.55638	1.01528	0.520791	0.274754	0.129117	0.06184	0.049239		1.69875	0.995547	0.37692	0.187802	0.050926	0.016648	0.014362		1.61496	0.910156	0.346349	0.128684	0.0438	0.011838	0.004494		1.16008	0.590239	0.214947	0.067099	0.028113		1.52822	0.97472	0.460212	0.264176	0.076177
141.6	1.6452	0.807449	0.262146	0.070242	0.033161		1.80173	1.04042	0.387917	0.164117	0.052891	0.01167	0.013835		1.55646	1.01579	0.521006	0.274891	0.12885	0.061545	0.048835		1.69975	0.996704	0.377752	0.18755	0.050821	0.017119	0.013905		1.61561	0.91067	0.346481	0.128613	0.0444	0.011382	0.003579		1.16045	0.59109	0.21458	0.067282	0.028714		1.52873	0.975769	0.460673	0.264309	0.075758
141.8	1.6462	0.807872	0.261674	0.070101	0.033023		1.80251	1.0417	0.3884	0.164532	0.053124	0.01186	0.014287		1.55738	1.017	0.522268	0.275269	0.128976	0.062191	0.048924		1.70001	0.996919	0.377702	0.187469	0.0506	0.016779	0.013573		1.61644	0.911217	0.347295	0.129075	0.04482	0.011177	0.004335		1.16089	0.591196	0.214276	0.066718	0.028848		1.52949	0.976322	0.460891	0.264736	0.075525
142	1.64571	0.808023	0.261024	0.069499	0.032264		1.80316	1.04301	0.388782	0.164882	0.052799	0.01181	0.014876		1.55739	1.01767	0.522699	0.275747	0.128938	0.061895	0.0491		1.7005	0.998061	0.37776	0.187185	0.051191	0.016835	0.013407		1.61778	0.912065	0.34754	0.129225	0.045431	0.010933	0.00351		1.16262	0.59194	0.214035	0.066615	0.028797		1.5297	0.977609	0.461405	0.265382	0.075624
142.2	1.64566	0.80832	0.260547	0.069464	0.032079		1.8038	1.04434	0.389168	0.16487	0.05279	0.01212	0.014265		1.55892	1.01833	0.523262	0.276709	0.128769	0.06199	0.049446		1.70207	0.999213	0.378519	0.187279	0.051235	0.017593	0.013129		1.61816	0.912912	0.347874	0.128534	0.045911	0.010675	0.0024		1.16332	0.593047	0.214855	0.067589	0.029809		1.53036	0.977638	0.461277	0.265806	0.07571
142.4	1.64609	0.809236	0.259753	0.069211	0.031853		1.80394	1.04512	0.389456	0.165224	0.053021	0.012078	0.0148		1.55963	1.01878	0.523211	0.277067	0.129028	0.061808	0.049938		1.70198	0.998962	0.378304	0.186706	0.050887	0.017276	0.013505		1.61945	0.913134	0.348224	0.128892	0.045882	0.010725	0.002058		1.16436	0.593488	0.214903	0.066925	0.029774		1.5313	0.978045	0.461693	0.266211	0.075465
142.6	1.64701	0.810317	0.259779	0.069045	0.031739		1.80496	1.04601	0.389591	0.166022	0.05277	0.012243	0.014636		1.56037	1.01912	0.523224	0.277478	0.128548	0.061759	0.050831		1.70287	1.00002	0.378726	0.186895	0.050538	0.017276	0.013546		1.62003	0.914202	0.348552	0.128854	0.046411	0.011289	0.001899		1.16445	0.593842	0.215174	0.066704	0.029904		1.53137	0.978431	0.46203	0.266254	0.074952
142.8	1.647	0.810718	0.259869	0.069084	0.031622		1.80598	1.04683	0.390207	0.167149	0.05315	0.012488	0.014567		1.56031	1.01952	0.523019	0.276881	0.128048	0.061287	0.050175		1.7033	1.00061	0.379119	0.187154	0.051237	0.017297	0.013523		1.62102	0.915244	0.349624	0.129624	0.047339	0.011621	0.002522		1.16467	0.59374	0.215163	0.066402	0.029625		1.53214	0.978958	0.462435	0.266451	0.074814
143	1.64749	0.811169	0.260352	0.069564	0.031352		1.80622	1.04746	0.390243	0.167529	0.053257	0.012302	0.014993		1.56022	1.02008	0.523206	0.277012	0.127821	0.06106	0.050646		1.70446	1.00124	0.379136	0.187174	0.051684	0.01699	0.01456		1.6216	0.915519	0.349522	0.129398	0.047311	0.010947	0.002713		1.16582	0.594422	0.21506	0.06646	0.030163		1.53324	0.979318	0.46242	0.266985	0.07518
143.2	1.64929	0.812422	0.261654	0.069883	0.031828		1.80746	1.04802	0.390719	0.168164	0.053314	0.012547	0.015056		1.56118	1.02017	0.523155	0.27743	0.127603	0.061576	0.050746		1.70527	1.00222	0.379658	0.187451	0.05163	0.017262	0.013977		1.6221	0.916745	0.349962	0.129218	0.04771	0.011399	0.00272		1.16516	0.594179	0.215945	0.06654	0.03035		1.53471	0.980476	0.46335	0.26838	0.075558
143.4	1.64944	0.81276	0.262563	0.07016	0.031749		1.80789	1.04893	0.391605	0.168796	0.05429	0.012914	0.015896		1.56164	1.02111	0.523838	0.277606	0.128472	0.062678	0.051264		1.70492	1.00217	0.37914	0.18772	0.051859	0.016729	0.014062		1.62338	0.918158	0.350709	0.13012	0.047736	0.011947	0.003414		1.16553	0.594288	0.215586	0.066061	0.0295		1.53536	0.980818	0.463748	0.268707	0.075602
143.6	1.64962	0.813003	0.262199	0.069787	0.030908		1.80905	1.0491	0.392139	0.169346	0.054374	0.012545	0.0162		1.56163	1.02091	0.523794	0.277434	0.128842	0.062648	0.05095		1.70561	1.0027	0.37936	0.187927	0.051527	0.016513	0.014466		1.62435	0.919189	0.350875	0.130322	0.047943	0.011988	0.00405		1.16622	0.594979	0.215082	0.065955	0.028974		1.53605	0.981058	0.463988	0.268928	0.07589
143.8	1.65025	0.813717	0.263056	0.070138	0.031166		1.8097	1.05003	0.393024	0.169963	0.05468	0.01238	0.015855		1.5625	1.0214	0.524077	0.277863	0.129139	0.062823	0.051305		1.70643	1.00387	0.380532	0.188764	0.052296	0.017051	0.014736		1.62478	0.920162	0.351357	0.130726	0.047931	0.012807	0.003761		1.16566	0.594433	0.215658	0.065873	0.028632		1.53698	0.9815	0.464582	0.269155	0.075965
144	1.65038	0.814982	0.26421	0.070946	0.031154		1.81015	1.05132	0.394125	0.170131	0.054698	0.012315	0.015942		1.56272	1.02174	0.524279	0.278077	0.12958	0.062602	0.051708		1.70764	1.00505	0.380919	0.189267	0.052478	0.017466	0.014773		1.62589	0.92075	0.351076	0.130779	0.047641	0.01294	0.003707		1.16731	0.595307	0.215685	0.066003	0.028656		1.5378	0.982097	0.465089	0.269614	0.076457
144.2	1.6511	0.815528	0.264562	0.070799	0.031191		1.81123	1.05187	0.394726	0.169667	0.05447	0.011995	0.015848		1.56449	1.02298	0.525299	0.279077	0.130797	0.063128	0.052105		1.70849	1.00595	0.381105	0.18968	0.052278	0.017445	0.014885		1.6261	0.920907	0.35104	0.130801	0.04756	0.01305	0.004632		1.16759	0.596322	0.215454	0.066482	0.028958		1.53807	0.982302	0.465036	0.269671	0.076699
144.4	1.65101	0.815952	0.264914	0.071095	0.031061		1.81195	1.05278	0.39503	0.170097	0.055203	0.011653	0.016219		1.56508	1.02333	0.525914	0.278988	0.131039	0.06312	0.052207		1.70965	1.00743	0.382036	0.190435	0.052456	0.017605	0.015118		1.62643	0.921044	0.351003	0.130602	0.047028	0.013265	0.004412		1.16855	0.596282	0.215321	0.06599	0.028317		1.53881	0.983013	0.466087	0.270045	0.077125
144.6	1.65127	0.816314	0.265467	0.071536	0.03122		1.81311	1.05367	0.395368	0.170166	0.055267	0.011886	0.016693		1.56602	1.02422	0.526547	0.279148	0.130778	0.063324	0.051996		1.7111	1.00813	0.382623	0.190545	0.05178	0.017288	0.014978		1.6265	0.921215	0.351049	0.13076	0.046655	0.013135	0.004585		1.16911	0.597478	0.214672	0.066182	0.028126		1.54003	0.984042	0.466573	0.27038	0.077655
144.8	1.65213	0.816526	0.266319	0.072022	0.031574		1.8135	1.05422	0.39546	0.169988	0.05554	0.011789	0.016421		1.5666	1.02483	0.526782	0.27888	0.131141	0.062871	0.051227		1.71185	1.00951	0.383359	0.191473	0.05181	0.017073	0.015253		1.62718	0.921346	0.351264	0.131224	0.046908	0.013186	0.004831		1.16962	0.59831	0.215676	0.06701	0.028905		1.54079	0.984173	0.466922	0.271052	0.077738
145	1.65318	0.817414	0.267139	0.071919	0.031723		1.81414	1.05554	0.396054	0.17002	0.055398	0.012216	0.016341		1.5675	1.02559	0.527589	0.279714	0.131677	0.063199	0.052182		1.71278	1.0106	0.383598	0.191378	0.051777	0.017339	0.015123		1.62814	0.921855	0.351324	0.131415	0.04672	0.013792	0.004388		1.17062	0.598799	0.216119	0.067415	0.029279		1.54123	0.984828	0.467257	0.270798	0.077518
145.2	1.65356	0.818114	0.267711	0.072061	0.031816		1.81473	1.05616	0.396017	0.170217	0.054902	0.012223	0.015086		1.56913	1.02642	0.528179	0.280766	0.131864	0.063534	0.052831		1.71377	1.01173	0.383995	0.192379	0.052231	0.016962	0.016193		1.62881	0.922096	0.351342	0.131141	0.046589	0.01388	0.005393		1.17066	0.598947	0.216346	0.067932	0.029345		1.54201	0.985214	0.46751	0.271728	0.077353
145.4	1.65446	0.818973	0.267678	0.072034	0.032546		1.81523	1.05763	0.396999	0.170395	0.055155	0.012117	0.015588		1.56942	1.0269	0.528585	0.280942	0.131644	0.063181	0.052505		1.71423	1.01273	0.384579	0.192623	0.052617	0.016451	0.01661		1.62996	0.922279	0.351317	0.131219	0.046373	0.013442	0.00547		1.17119	0.599713	0.217228	0.068074	0.02983		1.54238	0.985422	0.467673	0.271629	0.077718
145.6	1.65521	0.820063	0.26806	0.072428	0.03283		1.81607	1.05855	0.397475	0.170217	0.055233	0.012042	0.015634		1.57014	1.02786	0.529434	0.281488	0.131446	0.063453	0.051633		1.71529	1.01403	0.385172	0.19278	0.052451	0.016677	0.015673		1.63018	0.922624	0.351762	0.130815	0.046362	0.013173	0.004615		1.1725	0.600892	0.21764	0.068464	0.030627		1.54261	0.986326	0.467727	0.271674	0.077204
145.8	1.65576	0.820732	0.26794	0.072618	0.032751		1.81681	1.05984	0.398266	0.170317	0.055388	0.012312	0.015137		1.57084	1.02923	0.530415	0.281606	0.131425	0.064043	0.051434		1.7154	1.01415	0.384954	0.192807	0.05229	0.016073	0.015515		1.63128	0.923142	0.35218	0.131157	0.046276	0.013543	0.005258		1.17328	0.601219	0.217923	0.068328	0.03061		1.54255	0.986855	0.468008	0.271777	0.077084
146	1.65633	0.821945	0.267966	0.072717	0.032851		1.8176	1.06062	0.398262	0.170548	0.05534	0.01243	0.01534		1.57145	1.02977	0.530675	0.282431	0.131544	0.064254	0.051685		1.71674	1.01534	0.385748	0.193105	0.052691	0.016187	0.01598		1.63242	0.923577	0.352184	0.131341	0.046458	0.01324	0.00486		1.17499	0.602333	0.219575	0.068908	0.03124		1.54253	0.986863	0.468066	0.271341	0.076476
146.2	1.6569	0.822772	0.267922	0.073246	0.033416		1.81858	1.06132	0.398516	0.170251	0.055349	0.013095	0.01475		1.57269	1.03043	0.531255	0.28315	0.131492	0.06448	0.052007		1.71743	1.01607	0.386114	0.193362	0.053023	0.016576	0.015755		1.63257	0.924012	0.352757	0.130621	0.046366	0.013579	0.004008		1.17426	0.603043	0.221351	0.069911	0.031796		1.54373	0.987034	0.468376	0.271357	0.076417
146.4	1.65695	0.823066	0.266896	0.072518	0.032612		1.81944	1.0625	0.398914	0.170534	0.055221	0.013749	0.015037		1.5727	1.03108	0.531443	0.282557	0.131139	0.064639	0.051596		1.71791	1.0167	0.385993	0.193405	0.053295	0.016234	0.016465		1.63366	0.924703	0.353006	0.130963	0.046117	0.013376	0.004377		1.17475	0.602848	0.221818	0.069221	0.031548		1.54406	0.987887	0.468771	0.271519	0.076087
146.6	1.65728	0.823669	0.26698	0.072086	0.032618		1.82086	1.06333	0.399374	0.170976	0.05545	0.013855	0.014826		1.57342	1.03122	0.531529	0.283122	0.130655	0.064876	0.052145		1.71908	1.01768	0.386308	0.193635	0.053238	0.015827	0.0164		1.63445	0.925366	0.353561	0.131078	0.046763	0.012794	0.004628		1.17508	0.603244	0.222684	0.069598	0.031913		1.54519	0.988941	0.469335	0.272192	0.076316
146.8	1.65804	0.824297	0.267204	0.072094	0.03298		1.82139	1.06438	0.399791	0.171463	0.055605	0.01414	0.014339		1.57294	1.03148	0.531351	0.282193	0.129961	0.064294	0.050804		1.71897	1.01887	0.386876	0.193922	0.053908	0.016084	0.016291		1.63534	0.926385	0.354054	0.131314	0.046944	0.012875	0.004924		1.1754	0.60378	0.223436	0.069745	0.032356		1.54645	0.990453	0.470136	0.272526	0.07677
147	1.65861	0.824582	0.267084	0.071984	0.032586		1.82205	1.0655	0.400171	0.171441	0.055553	0.014696	0.014174		1.57282	1.03194	0.531463	0.281749	0.129944	0.064256	0.050412		1.71965	1.01966	0.387122	0.193688	0.053787	0.016049	0.015752		1.63619	0.927006	0.354137	0.131035	0.046667	0.012353	0.004475		1.17659	0.604161	0.223633	0.06966	0.032363		1.54742	0.990838	0.46992	0.272742	0.077131
147.2	1.66013	0.825379	0.267351	0.071883	0.032751		1.82316	1.06638	0.400804	0.172129	0.055644	0.014729	0.014512		1.57345	1.03201	0.531549	0.282023	0.130037	0.064441	0.050414		1.7198	1.02012	0.387629	0.193769	0.053428	0.016481	0.015711		1.63666	0.928381	0.354829	0.131163	0.047146	0.012237	0.004246		1.17671	0.604543	0.224016	0.069517	0.031951		1.54818	0.991809	0.470495	0.273343	0.077561
147.4	1.66	0.825666	0.267256	0.071713	0.032318		1.82357	1.0669	0.401207	0.171925	0.055724	0.014304	0.014306		1.57338	1.03248	0.531559	0.281601	0.130421	0.063985	0.050806		1.72027	1.02124	0.387673	0.193432	0.05329	0.016999	0.0159		1.63788	0.929324	0.355631	0.131912	0.047347	0.012155	0.00498		1.17745	0.604561	0.223924	0.068848	0.031102		1.54845	0.992157	0.470389	0.27326	0.077919
147.6	1.66054	0.826557	0.267109	0.071161	0.031813		1.82422	1.06736	0.401629	0.171539	0.055527	0.014111	0.013368		1.57344	1.03259	0.5314	0.28175	0.129927	0.063413	0.05021		1.72137	1.02219	0.388369	0.193279	0.052891	0.017312	0.015517		1.63841	0.930212	0.356045	0.132536	0.047791	0.01186	0.004999		1.17853	0.605571	0.223759	0.068824	0.031132		1.54965	0.992801	0.470342	0.273596	0.077808
147.8	1.66125	0.826718	0.267391	0.070765	0.031788		1.82411	1.068	0.401751	0.171049	0.055587	0.013793	0.013221		1.57394	1.03334	0.531638	0.281969	0.130206	0.063116	0.050841		1.72202	1.02295	0.388739	0.193471	0.053427	0.017998	0.015698		1.63891	0.931112	0.356454	0.133242	0.048082	0.011953	0.005691		1.17929	0.605774	0.223882	0.068697	0.031029		1.5507	0.993682	0.471127	0.27433	0.078549
148	1.66109	0.826911	0.267709	0.070781	0.031152		1.82493	1.06916	0.401887	0.170587	0.054996	0.013746	0.013186		1.57406	1.03354	0.531501	0.281935	0.130261	0.062943	0.050822		1.72357	1.02454	0.389474	0.194032	0.053345	0.019082	0.01531		1.64005	0.932179	0.356771	0.133661	0.048297	0.011679	0.005752		1.18107	0.606733	0.223939	0.068531	0.031105		1.55153	0.994259	0.471058	0.275109	0.078856
148.2	1.66106	0.827011	0.267881	0.070325	0.031133		1.82543	1.06944	0.40167	0.171235	0.055237	0.013464	0.013355		1.57536	1.03423	0.531738	0.281557	0.130343	0.063234	0.050254		1.7243	1.02505	0.389746	0.19448	0.053153	0.018969	0.015584		1.64079	0.932974	0.356763	0.134048	0.048889	0.011696	0.006601		1.18139	0.60743	0.223492	0.068612	0.030976		1.5519	0.995107	0.471241	0.275534	0.079199
148.4	1.66112	0.827008	0.267223	0.069987	0.030783		1.82629	1.07025	0.401811	0.171551	0.055639	0.012743	0.014495		1.57588	1.03461	0.532101	0.281391	0.13065	0.06281	0.051435		1.72492	1.02576	0.389775	0.193975	0.052469	0.018932	0.015393		1.64175	0.933831	0.35698	0.134457	0.04912	0.011881	0.007353		1.18298	0.607876	0.223242	0.068618	0.030793		1.5529	0.995817	0.471828	0.276474	0.080091
148.6	1.66108	0.827562	0.267854	0.069914	0.030379		1.82643	1.07047	0.401663	0.171274	0.055206	0.012957	0.01362		1.57671	1.03482	0.532066	0.28143	0.130512	0.063057	0.050779		1.72531	1.02624	0.390427	0.193892	0.052179	0.018782	0.015272		1.64245	0.935251	0.357119	0.134808	0.04969	0.012296	0.007168		1.18345	0.609013	0.223224	0.069393	0.03089		1.55383	0.996448	0.472152	0.276901	0.080353
148.8	1.66176	0.827631	0.268262	0.07	0.030633		1.82631	1.07105	0.402056	0.171699	0.055487	0.012923	0.014051		1.57749	1.03537	0.53253	0.281622	0.131472	0.063281	0.051513		1.7261	1.02738	0.390993	0.19416	0.052219	0.018529	0.016329		1.6439	0.936604	0.358195	0.135382	0.050075	0.012773	0.008187		1.18439	0.609307	0.223058	0.06948	0.031245		1.55421	0.996418	0.472211	0.277691	0.080149
149	1.66225	0.828427	0.267611	0.069552	0.030332		1.82704	1.0716	0.402211	0.172046	0.05519	0.012943	0.014391		1.5776	1.03526	0.532804	0.282143	0.131407	0.06347	0.052843		1.72682	1.02755	0.390857	0.193557	0.052231	0.017913	0.0165		1.64504	0.937154	0.358404	0.13587	0.049976	0.01296	0.008514		1.18544	0.609109	0.222755	0.068914	0.030678		1.55432	0.997246	0.472394	0.277955	0.080017
149.2	1.66224	0.829178	0.268434	0.070034	0.030682		1.82675	1.0722	0.402206	0.171969	0.05475	0.012205	0.01353		1.57877	1.03539	0.532786	0.282617	0.131438	0.063542	0.052569		1.72676	1.02819	0.390709	0.193688	0.051824	0.016756	0.016243		1.64538	0.937729	0.358898	0.135711	0.050074	0.012946	0.008899		1.18579	0.609775	0.223297	0.069934	0.030957		1.55451	0.997362	0.472547	0.278524	0.079995
149.4	1.66297	0.829678	0.268371	0.070606	0.030694		1.82741	1.07251	0.402729	0.171769	0.054873	0.011752	0.014843		1.57952	1.03624	0.533442	0.28312	0.132086	0.064283	0.052929		1.72701	1.02859	0.391177	0.193125	0.050898	0.01601	0.015739		1.64594	0.938094	0.359659	0.136358	0.049837	0.013045	0.009099		1.18694	0.61047	0.223277	0.069546	0.030642		1.55473	0.99744	0.472817	0.277996	0.07995
149.6	1.66304	0.83044	0.268312	0.070646	0.030454		1.82896	1.07316	0.403169	0.171841	0.054975	0.011642	0.01518		1.58053	1.03651	0.533569	0.283809	0.132317	0.064527	0.053151		1.72725	1.02907	0.391352	0.193367	0.050666	0.015638	0.015153		1.64664	0.939004	0.360719	0.13678	0.050313	0.013639	0.008729		1.18777	0.611426	0.223918	0.070181	0.031152		1.5546	0.99824	0.473179	0.277928	0.079076
149.8	1.66315	0.831194	0.26864	0.071217	0.030521		1.82957	1.07466	0.403698	0.17187	0.055504	0.012225	0.015405		1.58096	1.03737	0.533909	0.283757	0.132442	0.064872	0.053348		1.72769	1.02969	0.391471	0.193179	0.050757	0.015423	0.014704		1.64763	0.939502	0.361411	0.137517	0.050285	0.013993	0.009158		1.18744	0.611398	0.224397	0.069879	0.03103		1.55472	0.999038	0.474009	0.277813	0.079026
150	1.66285	0.831744	0.268709	0.071118	0.030351		1.83045	1.0754	0.403432	0.171855	0.054856	0.012109	0.015278		1.58233	1.03838	0.534394	0.285302	0.133054	0.065779	0.053998		1.72931	1.03105	0.392403	0.194076	0.051636	0.015385	0.015111		1.64795	0.93985	0.361211	0.137076	0.049631	0.013598	0.008169		1.18873	0.611926	0.225051	0.070294	0.031078		1.55569	0.999333	0.4747	0.27749	0.078523
150.2	1.66338	0.832258	0.268357	0.071346	0.030387		1.83099	1.07609	0.403505	0.171955	0.054772	0.012001	0.014862		1.58335	1.03912	0.535122	0.286265	0.133192	0.06615	0.054898		1.72937	1.03154	0.392164	0.194145	0.051528	0.015188	0.014972		1.6486	0.940448	0.361874	0.137113	0.049451	0.014084	0.008135		1.18776	0.611606	0.225028	0.0701	0.030643		1.55722	1.00081	0.476351	0.278637	0.079319
150.4	1.66371	0.832594	0.268644	0.071098	0.030761		1.83201	1.0776	0.404323	0.172322	0.054877	0.012553	0.01468		1.58343	1.04016	0.535635	0.28633	0.133377	0.066549	0.054698		1.73128	1.03331	0.392826	0.194976	0.052115	0.015745	0.014841		1.64941	0.940783	0.361962	0.136704	0.048716	0.014153	0.007678		1.18825	0.611426	0.225333	0.069343	0.030808		1.55753	1.00207	0.476826	0.27905	0.079339
150.6	1.6644	0.833231	0.269001	0.071474	0.031467		1.83265	1.07794	0.404145	0.172448	0.054783	0.011945	0.014524		1.58392	1.04067	0.535919	0.2871	0.133261	0.066483	0.05447		1.73217	1.03466	0.393632	0.195416	0.052048	0.015869	0.014583		1.64992	0.941	0.362467	0.136378	0.048898	0.014224	0.007752		1.18846	0.611978	0.224894	0.06936	0.030541		1.55823	1.00245	0.476988	0.279232	0.079613
150.8	1.66574	0.833888	0.269691	0.072168	0.032244		1.83325	1.07923	0.404409	0.172924	0.054862	0.011877	0.014515		1.58352	1.04121	0.536014	0.286525	0.133143	0.065446	0.053675		1.73285	1.03605	0.394803	0.195967	0.052542	0.016265	0.01469		1.65032	0.941353	0.362793	0.136105	0.049117	0.014358	0.007976		1.1887	0.61203	0.224836	0.06842	0.030087		1.5582	1.00298	0.477201	0.279008	0.079403
151	1.66639	0.834368	0.270641	0.07275	0.032502		1.83409	1.07981	0.404835	0.173247	0.054598	0.011471	0.014566		1.58401	1.04242	0.536518	0.287379	0.133762	0.066202	0.054157		1.73337	1.03706	0.395239	0.195582	0.052151	0.016196	0.01341		1.65085	0.941573	0.363043	0.135871	0.049366	0.014336	0.006812		1.18874	0.611844	0.224963	0.068049	0.029743		1.55858	1.00283	0.476964	0.27882	0.079505
151.2	1.66709	0.835092	0.271661	0.073074	0.032396		1.83442	1.0803	0.404754	0.173609	0.054421	0.010444	0.014429		1.58461	1.04308	0.536426	0.287439	0.13319	0.066243	0.053351		1.73395	1.03789	0.39579	0.195514	0.052107	0.016895	0.01367		1.65041	0.942486	0.363294	0.134996	0.049335	0.01367	0.006294		1.18869	0.612372	0.224954	0.068257	0.029918		1.55932	1.00376	0.477749	0.279402	0.079685
151.4	1.6679	0.836116	0.272426	0.073384	0.032546		1.83541	1.08107	0.405076	0.173129	0.054477	0.01071	0.013934		1.58454	1.04333	0.53622	0.287486	0.133301	0.06581	0.053694		1.73541	1.03986	0.396675	0.195693	0.05265	0.017832	0.013		1.65047	0.942668	0.363029	0.135277	0.049102	0.013767	0.006576		1.18878	0.61229	0.225688	0.06791	0.029537		1.56053	1.00439	0.478651	0.279517	0.079662
151.6	1.66836	0.836827	0.273616	0.073281	0.033103		1.83567	1.08205	0.405478	0.172713	0.054855	0.010922	0.012744		1.58482	1.0439	0.53679	0.287584	0.132663	0.065842	0.052459		1.73606	1.04066	0.397259	0.196526	0.053678	0.018131	0.013112		1.65044	0.943286	0.362717	0.134664	0.049007	0.013162	0.005345		1.18944	0.6135	0.22613	0.068454	0.030114		1.56204	1.00539	0.479892	0.280161	0.080246
151.8	1.66925	0.837219	0.273713	0.073607	0.033371		1.83636	1.08301	0.405935	0.173288	0.055261	0.011139	0.013589		1.58501	1.04435	0.537091	0.287326	0.132897	0.065931	0.052616		1.73711	1.04151	0.397536	0.19749	0.054107	0.018302	0.014049		1.65123	0.944136	0.362554	0.134396	0.049128	0.012781	0.006333		1.19026	0.614313	0.226815	0.069093	0.030714		1.563	1.00612	0.480766	0.280589	0.080704
152	1.66905	0.837769	0.27384	0.073065	0.033429		1.83804	1.08398	0.406589	0.173923	0.055329	0.011162	0.013501		1.58564	1.04468	0.5369	0.287163	0.132211	0.066008	0.052361		1.73771	1.0425	0.39823	0.198083	0.054525	0.018525	0.014178		1.65241	0.945095	0.36227	0.133962	0.049043	0.012686	0.004918		1.19178	0.615173	0.227211	0.0694	0.030882		1.56376	1.00699	0.481042	0.280782	0.080902
152.2	1.66908	0.838624	0.275108	0.073058	0.033951		1.83776	1.08475	0.407311	0.174538	0.05608	0.010803	0.013508		1.58628	1.046	0.537506	0.28665	0.131839	0.066223	0.05087		1.73815	1.04319	0.398734	0.198398	0.054504	0.018292	0.014645		1.65267	0.94562	0.36196	0.133143	0.048906	0.0125	0.005068		1.19165	0.616018	0.227794	0.070203	0.031361		1.56393	1.00778	0.481455	0.280589	0.081349
152.4	1.66981	0.839014	0.27525	0.073302	0.034262		1.83915	1.08564	0.407907	0.174616	0.056301	0.010778	0.014057		1.5863	1.04643	0.537998	0.286835	0.132114	0.06575	0.05138		1.73928	1.0441	0.399069	0.198812	0.054647	0.01824	0.015442		1.65358	0.94614	0.362186	0.13311	0.048923	0.012379	0.005238		1.19363	0.616732	0.227433	0.070593	0.03115		1.56397	1.00771	0.480853	0.280129	0.081185
152.6	1.66999	0.839899	0.276065	0.073708	0.034394		1.83978	1.08649	0.408395	0.174873	0.056393	0.011612	0.013137		1.58722	1.04679	0.537981	0.287094	0.131905	0.066053	0.050971		1.73978	1.04527	0.399816	0.199498	0.055478	0.018243	0.015558		1.65413	0.947091	0.362301	0.133106	0.04888	0.012087	0.005075		1.19416	0.618173	0.227868	0.071468	0.031763		1.56424	1.00845	0.481238	0.28003	0.081122
152.8	1.67021	0.84047	0.276819	0.073856	0.034807		1.84002	1.08712	0.40862	0.174689	0.056356	0.011315	0.013588		1.58785	1.04772	0.538598	0.287088	0.132489	0.066518	0.051591		1.74079	1.04608	0.399957	0.199466	0.055055	0.018385	0.01572		1.65503	0.948101	0.363296	0.133947	0.048841	0.012389	0.005416		1.1943	0.61787	0.228083	0.071364	0.031795		1.56403	1.00867	0.480953	0.280284	0.080792
153	1.67019	0.840822	0.277134	0.073628	0.034843		1.84131	1.08785	0.409038	0.17496	0.056046	0.011335	0.013294		1.5886	1.04785	0.538406	0.287688	0.132373	0.066761	0.052415		1.74092	1.04625	0.399915	0.200013	0.05486	0.018013	0.016385		1.65589	0.948398	0.363449	0.134184	0.048875	0.012771	0.00564		1.19556	0.618422	0.228429	0.071486	0.031567		1.56428	1.00843	0.480867	0.280357	0.080223
153.2	1.67031	0.841574	0.278126	0.074027	0.034847		1.84202	1.08907	0.409669	0.175309	0.056123	0.011677	0.013891		1.59061	1.04888	0.539328	0.288893	0.133127	0.067324	0.05227		1.74079	1.04655	0.400014	0.199956	0.05417	0.017648	0.015989		1.65667	0.9498	0.36477	0.134695	0.049417	0.013304	0.006236		1.19514	0.618975	0.229465	0.072368	0.032144		1.56481	1.00855	0.48058	0.280118	0.08032
153.4	1.67045	0.841686	0.27785	0.073612	0.034359		1.8435	1.09057	0.410663	0.175782	0.056885	0.012853	0.014621		1.59102	1.04988	0.539812	0.289	0.133352	0.067482	0.052897		1.74208	1.04772	0.400812	0.200293	0.054026	0.017932	0.016725		1.65743	0.95027	0.365062	0.134774	0.049442	0.012936	0.006043		1.19659	0.619661	0.22928	0.071997	0.032257		1.56516	1.00821	0.480289	0.279498	0.079959
153.6	1.67022	0.84195	0.277952	0.072898	0.03417		1.84453	1.09198	0.410903	0.176224	0.057665	0.013015	0.015016		1.5922	1.04985	0.539945	0.289537	0.133233	0.066856	0.052519		1.74264	1.04803	0.401164	0.200688	0.054374	0.018026	0.017547		1.65844	0.950989	0.365229	0.135034	0.050003	0.012565	0.006168		1.19742	0.620398	0.229587	0.072485	0.033022		1.56522	1.00876	0.480189	0.279704	0.079618
153.8	1.67007	0.842052	0.277627	0.072579	0.033829		1.84479	1.09353	0.411305	0.176503	0.05811	0.013667	0.014926		1.59286	1.0505	0.540208	0.289524	0.133599	0.067143	0.052648		1.74485	1.04943	0.402286	0.201365	0.055081	0.01908	0.01773		1.65891	0.950954	0.365226	0.135076	0.049756	0.012576	0.006329		1.1977	0.62031	0.229804	0.071836	0.032928		1.56653	1.01002	0.480966	0.280102	0.080153
154	1.67037	0.842512	0.277523	0.072622	0.033984		1.84602	1.09406	0.411473	0.176981	0.057954	0.014225	0.014397		1.59423	1.05173	0.541292	0.291229	0.134185	0.068008	0.052917		1.74499	1.04992	0.402244	0.201435	0.055236	0.019187	0.018368		1.65919	0.951448	0.365026	0.134274	0.049538	0.012489	0.005927		1.19895	0.62076	0.229291	0.071685	0.032958		1.56776	1.01059	0.481351	0.280977	0.080126
154.2	1.67142	0.84312	0.277688	0.07328	0.034586		1.84608	1.09393	0.411653	0.177452	0.057915	0.013986	0.015079		1.59458	1.05191	0.541971	0.291499	0.13442	0.067422	0.053233		1.74555	1.05047	0.402331	0.201545	0.054968	0.019535	0.018636		1.65986	0.95172	0.365356	0.134721	0.050144	0.012956	0.007003		1.19887	0.620469	0.228801	0.071082	0.032616		1.56866	1.01172	0.48182	0.281993	0.080438
154.4	1.67189	0.843444	0.27783	0.073295	0.034898		1.84757	1.09514	0.41246	0.17793	0.058223	0.01499	0.015423		1.59471	1.05212	0.542531	0.291381	0.134617	0.067313	0.053019		1.74692	1.05186	0.403034	0.201684	0.055067	0.020165	0.018157		1.66073	0.951713	0.365632	0.134589	0.050122	0.013118	0.006768		1.19952	0.620698	0.229297	0.070762	0.032895		1.56905	1.01246	0.481641	0.281954	0.080194
154.6	1.67216	0.843624	0.277932	0.073818	0.034671		1.8481	1.09588	0.412334	0.178333	0.058146	0.015127	0.015845		1.59571	1.05235	0.543343	0.29156	0.134547	0.06712	0.052769		1.74687	1.05202	0.402937	0.20137	0.054827	0.019906	0.019092		1.66143	0.952889	0.366287	0.134822	0.050876	0.013172	0.007022		1.1997	0.62124	0.229369	0.071175	0.032839		1.56939	1.0126	0.481921	0.282284	0.07982
154.8	1.67275	0.844325	0.27839	0.07399	0.034639		1.84868	1.0965	0.413076	0.178728	0.058354	0.01526	0.016592		1.59592	1.05261	0.54353	0.291403	0.135377	0.067278	0.052962		1.74796	1.05289	0.403613	0.201431	0.055381	0.019623	0.019128		1.66204	0.953502	0.36657	0.135028	0.050948	0.012773	0.007103		1.19989	0.621335	0.22941	0.07024	0.032658		1.57062	1.0134	0.482725	0.283023	0.080041
155	1.67342	0.845144	0.27838	0.074215	0.034336		1.84841	1.09646	0.412929	0.178425	0.057628	0.014983	0.015462		1.59663	1.05283	0.544176	0.291707	0.135536	0.067702	0.053177		1.74776	1.05322	0.40365	0.200947	0.055264	0.019332	0.018324		1.66236	0.954265	0.366551	0.13509	0.050861	0.013007	0.00555		1.19976	0.621689	0.229973	0.070866	0.032837		1.57117	1.01387	0.483109	0.283216	0.079921
155.2	1.67394	0.846344	0.278353	0.074715	0.033717		1.84838	1.09725	0.41283	0.178359	0.057332	0.014876	0.015298		1.59716	1.05311	0.543922	0.29106	0.135167	0.066991	0.052058		1.74917	1.05405	0.404185	0.200893	0.055192	0.019681	0.017829		1.66233	0.954907	0.36672	0.135197	0.050009	0.012821	0.005144		1.2002	0.62209	0.230116	0.070952	0.032598		1.57232	1.01478	0.483793	0.284113	0.079981
155.4	1.67505	0.847285	0.278349	0.074814	0.033889		1.84952	1.09835	0.413499	0.178558	0.057411	0.015173	0.015828		1.59726	1.05345	0.544352	0.291094	0.13555	0.066757	0.052585		1.75012	1.05509	0.404697	0.200977	0.055388	0.019512	0.017659		1.66304	0.954556	0.366286	0.135969	0.049523	0.012829	0.005248		1.20128	0.622719	0.230956	0.070774	0.032157		1.5734	1.01587	0.48525	0.28467	0.080437
155.6	1.67558	0.848625	0.278638	0.075293	0.034439		1.84982	1.09947	0.414054	0.178402	0.057492	0.015212	0.015457		1.59822	1.05385	0.545041	0.291174	0.135563	0.06656	0.052126		1.74998	1.05597	0.404951	0.200895	0.05569	0.019437	0.017486		1.66379	0.955696	0.366239	0.135446	0.049304	0.012705	0.004497		1.20139	0.623428	0.231191	0.071217	0.032169		1.5748	1.01712	0.486095	0.285595	0.080817
155.8	1.67658	0.849675	0.278657	0.075497	0.034271		1.85018	1.10031	0.414625	0.178608	0.056851	0.015305	0.016034		1.59834	1.05473	0.545542	0.291127	0.135805	0.06658	0.05238		1.75061	1.05628	0.405176	0.200658	0.055527	0.018976	0.017219		1.66525	0.956901	0.366618	0.136085	0.048933	0.013214	0.005333		1.20185	0.623715	0.232067	0.071349	0.031949		1.57489	1.0178	0.485989	0.285371	0.080374
156	1.6774	0.850363	0.27895	0.075228	0.034107		1.85048	1.1005	0.414647	0.178002	0.056248	0.014152	0.015403		1.59902	1.05557	0.545673	0.291087	0.135327	0.066763	0.052445		1.75055	1.05726	0.405521	0.200408	0.055494	0.018548	0.017042		1.66656	0.95711	0.366481	0.1363	0.049005	0.013164	0.004766		1.20286	0.624656	0.232873	0.071647	0.032284		1.57516	1.01844	0.485987	0.2853	0.079818
156.2	1.67787	0.851366	0.279693	0.075635	0.034185		1.85011	1.1014	0.415139	0.177499	0.055867	0.013552	0.015237		1.59937	1.05621	0.545983	0.290908	0.135231	0.066344	0.052087		1.75188	1.05904	0.406632	0.20061	0.055231	0.018944	0.016141		1.66659	0.957828	0.367156	0.136138	0.048592	0.013448	0.00518		1.2023	0.625133	0.234039	0.072111	0.032395		1.57587	1.01957	0.486766	0.285785	0.080154
156.4	1.6783	0.852295	0.279734	0.076138	0.033834		1.85145	1.10191	0.415307	0.177588	0.054901	0.013298	0.01466		1.59956	1.05692	0.545997	0.291114	0.135338	0.066146	0.052864		1.75208	1.05973	0.406409	0.200793	0.055219	0.018569	0.015726		1.66787	0.958327	0.367442	0.136974	0.048468	0.013424	0.005262		1.20372	0.625721	0.234212	0.072086	0.03206		1.57634	1.01975	0.486188	0.285756	0.079853
156.6	1.67896	0.853124	0.279895	0.076606	0.034105		1.85203	1.1024	0.415451	0.177898	0.054415	0.012737	0.014253		1.60071	1.0575	0.546043	0.291855	0.135721	0.066775	0.053167		1.75231	1.06011	0.406576	0.200721	0.055144	0.018115	0.014671		1.6689	0.959695	0.367937	0.137484	0.048316	0.013663	0.006188		1.20371	0.626574	0.234717	0.072304	0.032023		1.57746	1.02079	0.486952	0.286227	0.079895
156.8	1.67872	0.853737	0.279987	0.076461	0.033997		1.85252	1.10311	0.415867	0.177765	0.054741	0.01246	0.01438		1.60097	1.05788	0.54602	0.291858	0.135742	0.066945	0.054154		1.75297	1.06113	0.407149	0.201283	0.054928	0.0187	0.014295		1.66953	0.960788	0.368407	0.137584	0.047569	0.014113	0.00605		1.2038	0.625881	0.235584	0.072066	0.031952		1.57735	1.0213	0.487222	0.286586	0.079808
157	1.67849	0.853496	0.279943	0.076403	0.034012		1.85412	1.10469	0.416885	0.177989	0.054986	0.012768	0.014674		1.60162	1.05872	0.546181	0.292201	0.135764	0.067202	0.054222		1.75335	1.06172	0.407384	0.201913	0.055202	0.018255	0.015323		1.67001	0.961563	0.368784	0.137398	0.047609	0.014081	0.006161		1.20497	0.626005	0.234902	0.07183	0.031644		1.5781	1.02137	0.487619	0.286903	0.079654
157.2	1.67866	0.853974	0.279815	0.07598	0.033575		1.85467	1.10552	0.416782	0.178001	0.055016	0.012481	0.015293		1.60215	1.05936	0.546372	0.292172	0.135682	0.067324	0.054238		1.75425	1.06267	0.408393	0.201868	0.055127	0.018504	0.014513		1.67001	0.96185	0.368892	0.137407	0.047715	0.013027	0.006326		1.20527	0.626677	0.235457	0.072558	0.032729		1.57817	1.02215	0.487518	0.286795	0.080103
157.4	1.67865	0.853735	0.279607	0.075103	0.033357		1.85593	1.10696	0.417443	0.178102	0.05555	0.01291	0.014944		1.60228	1.06	0.545896	0.292088	0.13576	0.067407	0.055094		1.75524	1.0643	0.409256	0.202461	0.05556	0.018979	0.015412		1.67069	0.962411	0.368661	0.13733	0.047699	0.012553	0.005805		1.20711	0.627242	0.235359	0.072592	0.032947		1.57847	1.02233	0.4875	0.286637	0.080005
157.6	1.6777	0.853337	0.279793	0.074775	0.033326		1.85684	1.10781	0.418321	0.17887	0.056334	0.013301	0.01531		1.6031	1.06028	0.545808	0.29249	0.136007	0.067406	0.054492		1.75592	1.0649	0.409915	0.202856	0.055686	0.019066	0.015693		1.67058	0.962999	0.368711	0.137225	0.047745	0.012337	0.00605		1.20746	0.627553	0.23522	0.072948	0.03311		1.57889	1.02314	0.487826	0.286749	0.080229
157.8	1.67774	0.85382	0.279867	0.074626	0.033441		1.85829	1.10856	0.419241	0.179161	0.056964	0.01367	0.015517		1.60308	1.06013	0.545492	0.2923	0.135947	0.067774	0.055049		1.75656	1.0658	0.410224	0.202827	0.056093	0.019046	0.015913		1.6705	0.962793	0.368542	0.136945	0.047369	0.011998	0.005654		1.20825	0.628033	0.235304	0.072851	0.032687		1.5798	1.0242	0.48836	0.287067	0.080618
158	1.678	0.854206	0.280351	0.074496	0.033765		1.85932	1.10889	0.419676	0.179038	0.057125	0.013904	0.015115		1.60398	1.06079	0.54584	0.292939	0.136186	0.067904	0.055109		1.75593	1.06569	0.409526	0.202496	0.055475	0.018155	0.015754		1.67063	0.963645	0.368644	0.136821	0.047581	0.01213	0.005006		1.20937	0.628262	0.234478	0.072822	0.032443		1.58013	1.02416	0.488531	0.287199	0.080548
158.2	1.67775	0.854064	0.281019	0.074163	0.033432		1.8596	1.10918	0.419929	0.179812	0.05717	0.013799	0.015711		1.60414	1.06098	0.545999	0.292297	0.136096	0.067773	0.054287		1.75618	1.06614	0.409573	0.202545	0.054788	0.017547	0.015762		1.67105	0.964038	0.369092	0.137837	0.0479	0.012264	0.005531		1.21052	0.628755	0.234791	0.073639	0.032828		1.5805	1.02475	0.48881	0.286903	0.080878
158.4	1.67763	0.854468	0.280924	0.073386	0.032813		1.86127	1.11071	0.420996	0.180116	0.057875	0.014548	0.015584		1.60465	1.06111	0.546325	0.292503	0.136287	0.0681	0.054369		1.75611	1.06599	0.409397	0.20215	0.054145	0.016978	0.015912		1.67228	0.965011	0.369588	0.138432	0.048085	0.012614	0.005073		1.21155	0.629351	0.234413	0.073485	0.032811		1.58147	1.0254	0.489703	0.287145	0.081506
158.6	1.67753	0.85427	0.280577	0.072997	0.032732		1.86126	1.11156	0.421727	0.180596	0.058164	0.015206	0.015598		1.6056	1.06219	0.547167	0.292982	0.136545	0.068594	0.054004		1.75704	1.0663	0.409712	0.202413	0.054255	0.017021	0.016183		1.67268	0.966281	0.370086	0.138632	0.048249	0.012331	0.004915		1.21206	0.630217	0.234102	0.073634	0.033187		1.58161	1.02562	0.490383	0.287466	0.081579
158.8	1.67781	0.855042	0.280757	0.073053	0.03274		1.8615	1.112	0.422522	0.180839	0.058348	0.015397	0.015665		1.60523	1.06265	0.54731	0.292663	0.137185	0.068803	0.053405		1.75802	1.06672	0.410236	0.202732	0.054048	0.016446	0.016349		1.67326	0.966924	0.37023	0.13937	0.048453	0.012234	0.004338		1.21321	0.630751	0.233065	0.072967	0.032297		1.58323	1.02646	0.491335	0.288637	0.082304
159	1.67945	0.856369	0.281141	0.074116	0.033395		1.86203	1.11301	0.422831	0.181363	0.058477	0.015194	0.01538		1.60582	1.06327	0.547739	0.293011	0.136989	0.068888	0.053891		1.75871	1.06721	0.41087	0.202827	0.053742	0.016552	0.015952		1.67316	0.967655	0.370413	0.139564	0.04875	0.012533	0.00328		1.21417	0.631157	0.232916	0.073034	0.032124		1.5834	1.02648	0.491651	0.288998	0.082501
159.2	1.68051	0.856975	0.28148	0.074239	0.033562		1.86275	1.11455	0.423509	0.182085	0.058687	0.015369	0.01604		1.60681	1.06419	0.547933	0.293341	0.137132	0.068523	0.053007		1.7601	1.06807	0.411557	0.203058	0.053662	0.017137	0.015631		1.67426	0.968629	0.370946	0.14028	0.048609	0.013209	0.003342		1.2145	0.631643	0.233103	0.072955	0.032176		1.58401	1.02663	0.492032	0.289588	0.082912
159.4	1.68185	0.858123	0.282765	0.074537	0.034486		1.864	1.11582	0.42406	0.182558	0.058867	0.015733	0.01648		1.60705	1.06509	0.548813	0.293402	0.13731	0.069068	0.053109		1.76026	1.06865	0.412228	0.20347	0.053862	0.017151	0.016262		1.67537	0.96941	0.371296	0.140714	0.049309	0.013116	0.00321		1.21553	0.631945	0.233526	0.072906	0.031857		1.58471	1.02704	0.492709	0.289934	0.083112
159.6	1.68286	0.859289	0.282893	0.075221	0.034964		1.8644	1.11684	0.424481	0.182275	0.05913	0.015902	0.015987		1.60813	1.06517	0.549383	0.294111	0.137171	0.068807	0.052772		1.76122	1.06972	0.412987	0.203474	0.054187	0.017602	0.016306		1.67628	0.970608	0.371806	0.140782	0.049382	0.013887	0.003671		1.21565	0.632588	0.233338	0.073187	0.031765		1.58519	1.02729	0.492551	0.289985	0.08286
159.8	1.68361	0.860442	0.283492	0.075668	0.035173		1.86472	1.11739	0.424663	0.182393	0.058688	0.015735	0.015897		1.60819	1.0658	0.549701	0.293829	0.13677	0.068432	0.052712		1.76138	1.06999	0.41289	0.203611	0.053657	0.017116	0.016597		1.67772	0.971676	0.372516	0.141672	0.049764	0.014739	0.003699		1.2158	0.63288	0.234357	0.073342	0.031815		1.58584	1.02813	0.493223	0.29027	0.082655
160	1.68433	0.861106	0.283909	0.076333	0.035121		1.86557	1.11827	0.424746	0.182297	0.058801	0.015696	0.01535		1.60867	1.06577	0.549857	0.293727	0.136131	0.067939	0.052155		1.76228	1.07093	0.413182	0.20401	0.053336	0.017264	0.017308		1.67865	0.971672	0.37232	0.14149	0.050205	0.013982	0.003757		1.21661	0.633571	0.23426	0.073514	0.031706		1.58691	1.02817	0.493794	0.290876	0.082394
160.2	1.68441	0.861568	0.28362	0.076085	0.034895		1.86591	1.11918	0.425259	0.182748	0.058776	0.015791	0.015457		1.60904	1.06601	0.549934	0.293714	0.13599	0.066981	0.051859		1.76353	1.07191	0.413956	0.204764	0.053734	0.01784	0.01726		1.67928	0.972136	0.372579	0.141388	0.049277	0.013914	0.003471		1.21677	0.634223	0.234796	0.073796	0.031749		1.58838	1.0292	0.494642	0.291729	0.082841
160.4	1.68532	0.862587	0.284723	0.077432	0.035333		1.86761	1.12037	0.425989	0.183223	0.058855	0.016027	0.014689		1.60867	1.06672	0.550155	0.293792	0.135696	0.06682	0.051192		1.76394	1.07279	0.413263	0.205192	0.054072	0.017545	0.017309		1.68065	0.973038	0.372613	0.141544	0.049758	0.013767	0.003402		1.21745	0.634707	0.235212	0.073776	0.031457		1.58933	1.02966	0.494581	0.292122	0.08273
160.6	1.68577	0.862793	0.284601	0.077844	0.036034		1.86811	1.12096	0.426208	0.183244	0.058919	0.01569	0.014959		1.60974	1.06727	0.550557	0.294515	0.135981	0.066834	0.050972		1.76551	1.07378	0.414171	0.206332	0.05447	0.017983	0.017574		1.68096	0.973764	0.372894	0.141085	0.048942	0.013633	0.003649		1.21816	0.635613	0.235434	0.073904	0.031481		1.58995	1.03039	0.495037	0.292132	0.082593
160.8	1.68569	0.86337	0.284333	0.077719	0.035581		1.86904	1.12271	0.426859	0.182818	0.059374	0.016312	0.015087		1.6097	1.06739	0.550901	0.294679	0.135625	0.066366	0.05195		1.76662	1.07535	0.414706	0.207235	0.055404	0.018717	0.018337		1.6814	0.97388	0.372986	0.140821	0.04874	0.013604	0.003055		1.21805	0.635295	0.236611	0.073794	0.031625		1.59023	1.03104	0.495306	0.29259	0.082812
161	1.68596	0.863724	0.285005	0.078009	0.03586		1.87041	1.12359	0.427204	0.182623	0.058889	0.016379	0.015375		1.61047	1.06823	0.551202	0.294704	0.135466	0.066407	0.051675		1.76753	1.07645	0.415198	0.207348	0.055983	0.019054	0.018512		1.68261	0.974433	0.373286	0.140839	0.049114	0.013496	0.00268		1.21866	0.635624	0.236662	0.073878	0.031911		1.59086	1.03151	0.495474	0.292572	0.082534
161.2	1.6857	0.864004	0.285013	0.077392	0.035362		1.87077	1.12414	0.427303	0.182598	0.058993	0.01661	0.015402		1.61119	1.069	0.551514	0.294738	0.135515	0.066925	0.051763		1.76846	1.07781	0.416144	0.207823	0.056134	0.019544	0.018241		1.68302	0.974751	0.373341	0.140381	0.048496	0.01335	0.002528		1.21891	0.635845	0.237001	0.073811	0.032045		1.59166	1.03264	0.495991	0.293106	0.082882
161.4	1.68575	0.864544	0.285184	0.077433	0.035255		1.87227	1.12532	0.427784	0.182334	0.059508	0.017251	0.014972		1.61206	1.06961	0.551683	0.295086	0.135888	0.067156	0.052651		1.76852	1.0787	0.416172	0.208137	0.056411	0.019678	0.018608		1.68431	0.975669	0.373998	0.140414	0.048975	0.014036	0.002025		1.21983	0.636053	0.236769	0.073402	0.031311		1.59207	1.03303	0.496144	0.292997	0.082854
161.6	1.68568	0.865115	0.285871	0.077757	0.035181		1.87272	1.12614	0.42844	0.182134	0.060103	0.017407	0.014449		1.61295	1.06952	0.551998	0.295145	0.135341	0.067171	0.052168		1.76974	1.08008	0.416655	0.208479	0.056597	0.019959	0.017867		1.68396	0.97614	0.374058	0.139322	0.048184	0.013596	0.001445		1.2193	0.636302	0.23688	0.073622	0.030827		1.59275	1.03315	0.49628	0.292741	0.082557
161.8	1.68616	0.865877	0.28671	0.077644	0.034956		1.87351	1.12671	0.428474	0.181595	0.059963	0.016829	0.014373		1.61343	1.06981	0.552501	0.295178	0.135487	0.067294	0.052759		1.76979	1.08081	0.41644	0.208368	0.057082	0.019734	0.018201		1.68478	0.976263	0.374228	0.139694	0.047611	0.01301	0.001584		1.2206	0.636427	0.237005	0.073452	0.030304		1.59365	1.03359	0.496423	0.292869	0.082723
162	1.68596	0.865733	0.287291	0.076993	0.0345		1.87332	1.12682	0.42791	0.181585	0.059702	0.016219	0.013518		1.61417	1.07017	0.552956	0.295309	0.135247	0.067081	0.051904		1.77074	1.08197	0.416667	0.208444	0.056761	0.019501	0.017357		1.68571	0.977304	0.374979	0.139779	0.048138	0.013619	0.001607		1.22099	0.636809	0.237639	0.073454	0.030675		1.59403	1.03409	0.496732	0.292586	0.082948
162.2	1.68562	0.86587	0.287555	0.076936	0.034194		1.87365	1.12741	0.428132	0.181525	0.05953	0.016275	0.013232		1.61484	1.07093	0.553481	0.295235	0.135445	0.067857	0.051142		1.77076	1.08283	0.416915	0.208165	0.056757	0.019535	0.016987		1.68666	0.978071	0.375764	0.140115	0.048157	0.013714	0.002642		1.22157	0.636969	0.238035	0.073688	0.030906		1.59501	1.03493	0.496998	0.292946	0.082897
162.4	1.68517	0.865946	0.287127	0.076547	0.033834		1.8751	1.12811	0.42899	0.181391	0.059893	0.01625	0.013273		1.61562	1.07169	0.554015	0.296042	0.135787	0.068709	0.051666		1.77168	1.08339	0.41706	0.208455	0.056924	0.019817	0.017443		1.68712	0.978228	0.37581	0.13967	0.048191	0.013174	0.002182		1.22258	0.637275	0.237277	0.072532	0.030065		1.59489	1.03553	0.497364	0.293453	0.083056
162.6	1.6861	0.86611	0.287268	0.076994	0.034395		1.87538	1.12866	0.429724	0.182268	0.059902	0.016528	0.013407		1.61637	1.07291	0.554742	0.296131	0.136071	0.06933	0.051425		1.77303	1.08488	0.417871	0.208743	0.05742	0.020447	0.016861		1.68719	0.978561	0.376314	0.139165	0.047936	0.012743	0.00287		1.2225	0.637963	0.238056	0.072744	0.030412		1.59582	1.03666	0.498184	0.294622	0.083448
162.8	1.6865	0.86706	0.28761	0.077379	0.034388		1.87658	1.12979	0.430193	0.182475	0.059763	0.016301	0.013554		1.61638	1.0736	0.554837	0.295833	0.136263	0.069611	0.051215		1.77324	1.08563	0.418287	0.209239	0.057871	0.020257	0.017403		1.68759	0.979734	0.376983	0.139202	0.048335	0.013304	0.002935		1.22362	0.638344	0.238093	0.072227	0.029981		1.59637	1.03679	0.497965	0.295081	0.08331
163	1.68749	0.867271	0.286868	0.077271	0.034461		1.87688	1.13005	0.430038	0.18246	0.05946	0.015308	0.014074		1.61707	1.07441	0.555615	0.296669	0.136349	0.070058	0.051451		1.77403	1.08653	0.419073	0.208997	0.05831	0.020507	0.017368		1.68786	0.980221	0.377147	0.139003	0.048874	0.013444	0.00394		1.22455	0.63904	0.237841	0.071987	0.030597		1.59629	1.03691	0.498068	0.295091	0.083467
163.2	1.68789	0.867233	0.286041	0.076716	0.033928		1.87737	1.13076	0.429987	0.182675	0.059458	0.015121	0.014287		1.61757	1.07488	0.555933	0.296797	0.136855	0.069953	0.051243		1.7743	1.08683	0.419201	0.209113	0.058021	0.020162	0.017961		1.68828	0.980972	0.377824	0.139284	0.048912	0.013404	0.004529		1.22506	0.639537	0.238471	0.072406	0.030863		1.59586	1.03717	0.497877	0.294962	0.082911
163.4	1.68851	0.868644	0.286453	0.07687	0.034232		1.87853	1.13165	0.430587	0.183141	0.059962	0.015032	0.01433		1.61733	1.07499	0.556194	0.296644	0.136854	0.07027	0.051201		1.77463	1.08745	0.419196	0.209211	0.057543	0.019536	0.017855		1.68872	0.981592	0.378357	0.139621	0.049318	0.013068	0.004539		1.227	0.64	0.238898	0.07289	0.031326		1.59546	1.03733	0.49744	0.294483	0.0825
163.6	1.6888	0.868677	0.285318	0.076741	0.033733		1.87859	1.13198	0.43061	0.183425	0.060164	0.014032	0.014627		1.61792	1.07487	0.55601	0.296921	0.136432	0.069503	0.051046		1.77527	1.08794	0.418945	0.209092	0.057167	0.019032	0.017739		1.68887	0.981997	0.378882	0.139675	0.049605	0.013379	0.005613		1.22783	0.64105	0.238337	0.073064	0.031765		1.59577	1.03811	0.497724	0.294503	0.08208
163.8	1.6892	0.86925	0.285232	0.076523	0.03373		1.87962	1.13291	0.431134	0.184165	0.059921	0.014569	0.014269		1.61773	1.07507	0.556043	0.296477	0.136608	0.069223	0.051227		1.7752	1.08814	0.418511	0.208975	0.056634	0.018492	0.0177		1.68984	0.983022	0.379767	0.140379	0.050267	0.013632	0.005387		1.22791	0.640892	0.238887	0.072945	0.031708		1.59595	1.03898	0.498027	0.294957	0.082084
164	1.68957	0.869323	0.285212	0.076634	0.033801		1.87984	1.13387	0.431375	0.184236	0.059347	0.014576	0.013457		1.61764	1.07524	0.555935	0.296545	0.136639	0.06903	0.049902		1.7767	1.08864	0.41901	0.20893	0.056899	0.018531	0.017757		1.68993	0.983155	0.379532	0.13983	0.050038	0.01322	0.005491		1.22908	0.642008	0.23842	0.073288	0.032038		1.59542	1.03849	0.497824	0.295138	0.081801
164.2	1.69027	0.869471	0.284947	0.076647	0.03442		1.88033	1.13467	0.431897	0.184589	0.059491	0.014553	0.013468		1.61791	1.07606	0.555715	0.296322	0.13705	0.068384	0.049901		1.77703	1.089	0.419195	0.209181	0.057182	0.01797	0.017954		1.69027	0.983784	0.380105	0.140227	0.05024	0.01349	0.006291		1.22944	0.643121	0.239002	0.073881	0.032658		1.59577	1.03974	0.498131	0.295455	0.082374
164.4	1.69138	0.870336	0.285241	0.077335	0.035198		1.8816	1.13583	0.432664	0.184665	0.059502	0.014263	0.013394		1.61862	1.07713	0.556155	0.297252	0.137942	0.068498	0.050561		1.77767	1.09026	0.419418	0.209158	0.05735	0.017795	0.017786		1.69023	0.984345	0.380347	0.13998	0.050511	0.013341	0.005849		1.23034	0.644144	0.239997	0.074066	0.03269		1.59581	1.0406	0.497973	0.295747	0.082603
164.6	1.692	0.870762	0.28526	0.077228	0.036017		1.88146	1.13653	0.432832	0.184718	0.059481	0.013913	0.013722		1.61976	1.07817	0.556511	0.297832	0.138963	0.068646	0.050813		1.7782	1.09044	0.41993	0.209275	0.057452	0.017419	0.017977		1.6902	0.984647	0.381029	0.140821	0.050293	0.013249	0.0065		1.23057	0.644732	0.240252	0.074599	0.032806		1.5962	1.04083	0.497869	0.295396	0.082251
164.8	1.69234	0.871147	0.285301	0.076896	0.036021		1.88256	1.1379	0.433288	0.185182	0.059578	0.014588	0.014506		1.61959	1.07866	0.556974	0.298126	0.139278	0.068643	0.051675		1.77876	1.09141	0.420615	0.20934	0.058094	0.017659	0.018725		1.69188	0.985334	0.382074	0.142179	0.051089	0.013501	0.006978		1.23069	0.644655	0.240887	0.074826	0.032518		1.5967	1.04181	0.498363	0.295714	0.082534
165	1.69319	0.872477	0.285931	0.076967	0.036705		1.88316	1.13849	0.433968	0.185566	0.059959	0.014786	0.014856		1.6207	1.0794	0.557219	0.298388	0.139809	0.068398	0.052268		1.779	1.09232	0.421847	0.209588	0.058071	0.017901	0.018108		1.69309	0.986607	0.382607	0.142693	0.051025	0.014017	0.007123		1.23057	0.644457	0.240736	0.074619	0.032478		1.59762	1.04269	0.498855	0.295921	0.082351
165.2	1.6932	0.872821	0.286394	0.076634	0.036197		1.88337	1.13951	0.434443	0.185839	0.060704	0.014767	0.015213		1.62111	1.08033	0.557615	0.298267	0.140045	0.068664	0.052695		1.77923	1.09294	0.422926	0.210135	0.058021	0.017837	0.018148		1.69336	0.9873	0.383478	0.142992	0.050592	0.014233	0.00712		1.23081	0.644806	0.241137	0.074783	0.032181		1.59864	1.04385	0.499431	0.296609	0.082648
165.4	1.69408	0.873601	0.287319	0.076756	0.036015		1.88461	1.14038	0.434708	0.185792	0.060757	0.014355	0.015454		1.6219	1.0805	0.557831	0.298817	0.139997	0.068847	0.053838		1.77947	1.09406	0.423143	0.210443	0.057588	0.017968	0.018563		1.69399	0.987816	0.383269	0.143305	0.050602	0.014085	0.006955		1.23208	0.645671	0.241567	0.074975	0.03192		1.59979	1.04448	0.50001	0.296737	0.082687
165.6	1.6948	0.874404	0.288231	0.076766	0.036341		1.88444	1.14112	0.435472	0.185845	0.061392	0.013852	0.015463		1.6227	1.08073	0.55798	0.299131	0.139603	0.068192	0.053687		1.78013	1.09556	0.423783	0.210902	0.05751	0.018304	0.017749		1.69456	0.988879	0.383771	0.143399	0.049875	0.013743	0.007267		1.23224	0.646031	0.242588	0.075627	0.032499		1.60153	1.04546	0.500947	0.297014	0.082879
165.8	1.69458	0.874588	0.289208	0.076762	0.036421		1.88472	1.14162	0.435327	0.18619	0.061261	0.013614	0.015921		1.62273	1.08106	0.558298	0.29916	0.139774	0.068352	0.053644		1.7806	1.09633	0.424516	0.210904	0.058047	0.018286	0.018635		1.696	0.989586	0.384353	0.14425	0.049859	0.0137	0.007127		1.23401	0.646777	0.2439	0.076113	0.033085		1.60266	1.04662	0.501693	0.297845	0.083641
166	1.69458	0.875076	0.289653	0.076772	0.036571		1.88522	1.1418	0.4354	0.186632	0.061443	0.013261	0.016288		1.62381	1.08103	0.55816	0.299911	0.139323	0.068173	0.053344		1.78174	1.09757	0.425389	0.211325	0.058078	0.018557	0.018086		1.69748	0.99065	0.384471	0.144307	0.05053	0.014114	0.007354		1.23391	0.647313	0.244279	0.075979	0.033124		1.6034	1.04769	0.502291	0.297751	0.083798
166.2	1.69535	0.876095	0.290341	0.077773	0.037238		1.88603	1.14311	0.436704	0.186754	0.061624	0.013585	0.016334		1.62491	1.08219	0.559009	0.300301	0.13962	0.069393	0.053677		1.78193	1.0984	0.425635	0.21169	0.058336	0.019121	0.018791		1.69813	0.99077	0.384348	0.14403	0.05006	0.013541	0.007717		1.23369	0.647032	0.244597	0.075993	0.032912		1.60406	1.04806	0.502763	0.298401	0.083781
166.4	1.69487	0.876895	0.290909	0.07801	0.037098		1.88759	1.14423	0.437981	0.187906	0.062299	0.013785	0.017381		1.62557	1.08259	0.559363	0.300614	0.139194	0.069566	0.053622		1.78276	1.09961	0.426024	0.212157	0.058612	0.019783	0.01908		1.69903	0.991011	0.3841	0.143918	0.050492	0.013514	0.007442		1.23504	0.647903	0.244542	0.075559	0.032594		1.60492	1.04872	0.503712	0.299291	0.084289
166.6	1.69534	0.877331	0.291438	0.078119	0.036841		1.88737	1.14471	0.438404	0.188783	0.062033	0.013569	0.01793		1.62616	1.08305	0.55987	0.300761	0.139078	0.068894	0.053406		1.78322	1.10068	0.42663	0.212433	0.058967	0.019822	0.019199		1.6996	0.991639	0.384132	0.143648	0.050525	0.013954	0.008149		1.23491	0.648085	0.244915	0.075591	0.033013		1.60584	1.04918	0.504091	0.299427	0.084393
166.8	1.69474	0.877578	0.290874	0.077725	0.036026		1.88817	1.1458	0.438518	0.188745	0.061837	0.013725	0.017528		1.62632	1.08396	0.560246	0.301104	0.139007	0.068946	0.053462		1.7834	1.10152	0.426944	0.212253	0.05849	0.019946	0.019148		1.70055	0.993036	0.384451	0.143892	0.05116	0.01458	0.00735		1.23564	0.64803	0.244897	0.074963	0.033074		1.60631	1.04913	0.504626	0.299252	0.084058
167	1.69472	0.87779	0.290939	0.077479	0.035572		1.88793	1.14613	0.438662	0.189169	0.061641	0.01357	0.018294		1.62676	1.08444	0.561048	0.301469	0.13878	0.068945	0.053066		1.78391	1.10218	0.427338	0.211589	0.057852	0.019883	0.018787		1.70116	0.993828	0.384055	0.143781	0.051273	0.014264	0.007325		1.23657	0.648724	0.244775	0.075283	0.033454		1.60702	1.04934	0.505523	0.299396	0.084366
167.2	1.69502	0.878474	0.291319	0.07794	0.035177		1.8891	1.14692	0.438785	0.189714	0.062097	0.013679	0.018502		1.62652	1.08451	0.560517	0.300783	0.138741	0.068698	0.0535		1.78415	1.1023	0.427037	0.211569	0.057174	0.019568	0.01865		1.70197	0.994695	0.384568	0.144134	0.05121	0.014287	0.006741		1.2366	0.648438	0.245097	0.075079	0.033352		1.60748	1.0494	0.506073	0.299509	0.084396
167.4	1.69564	0.879904	0.291785	0.078749	0.035344		1.88998	1.14792	0.439833	0.190486	0.06267	0.014582	0.01788		1.62696	1.08443	0.560407	0.300869	0.138042	0.068678	0.052902		1.78552	1.10349	0.427243	0.211467	0.05707	0.02022	0.017695		1.70296	0.995862	0.384606	0.144218	0.051625	0.01508	0.005745		1.23724	0.648298	0.245226	0.074936	0.033823		1.60773	1.04931	0.506001	0.29899	0.084065
167.6	1.69565	0.879816	0.291985	0.078815	0.034949		1.89038	1.14855	0.440045	0.190773	0.062634	0.014547	0.018307		1.62774	1.08501	0.560822	0.301108	0.137976	0.069134	0.052334		1.78626	1.10403	0.427385	0.211886	0.05749	0.020619	0.01806		1.70356	0.996547	0.384879	0.144323	0.05184	0.015445	0.005603		1.23716	0.648657	0.244571	0.074346	0.033452		1.60834	1.05006	0.506864	0.299196	0.084462
167.8	1.69622	0.88033	0.292214	0.079011	0.035186		1.8915	1.14988	0.440504	0.190953	0.06258	0.015404	0.017871		1.62758	1.08526	0.561183	0.301194	0.138385	0.069184	0.052602		1.7871	1.10484	0.427846	0.211676	0.057896	0.021086	0.017465		1.70475	0.99762	0.385344	0.144738	0.052137	0.016086	0.005133		1.23769	0.64877	0.244845	0.073984	0.033092		1.60851	1.0506	0.507629	0.299595	0.084875
168	1.69624	0.881034	0.292623	0.079617	0.035214		1.89123	1.15014	0.440307	0.190362	0.062002	0.015059	0.017646		1.62841	1.08604	0.561414	0.301295	0.138187	0.069284	0.051719		1.78845	1.10596	0.42875	0.211597	0.058357	0.021858	0.017213		1.70443	0.99801	0.385052	0.144225	0.052109	0.016085	0.004506		1.23786	0.649627	0.244748	0.074303	0.033002		1.60909	1.05091	0.507996	0.299862	0.08532
168.2	1.69644	0.880937	0.293063	0.08017	0.035341		1.89218	1.15071	0.440296	0.19022	0.062141	0.01519	0.017829		1.62898	1.08708	0.561736	0.301229	0.138829	0.06945	0.052536		1.78871	1.10661	0.428699	0.211881	0.058823	0.021628	0.018014		1.7051	0.998365	0.385707	0.145019	0.052663	0.015773	0.005167		1.23798	0.649982	0.245219	0.07422	0.032737		1.61	1.0518	0.508291	0.299826	0.085709
168.4	1.69694	0.881258	0.293261	0.079938	0.034919		1.89266	1.15123	0.439859	0.189292	0.06105	0.014855	0.016409		1.63022	1.08764	0.561998	0.302207	0.139553	0.069636	0.053569		1.79003	1.10795	0.429211	0.212182	0.058912	0.021751	0.017551		1.70573	0.998784	0.385784	0.145302	0.052897	0.0154	0.004699		1.23837	0.650273	0.24522	0.073615	0.032253		1.61034	1.05236	0.508272	0.299792	0.085824
168.6	1.69725	0.881423	0.293397	0.079765	0.035287		1.89244	1.15186	0.439954	0.188774	0.060638	0.014917	0.015838		1.63063	1.0886	0.562337	0.302254	0.140204	0.070161	0.053355		1.79079	1.10851	0.429648	0.212754	0.059251	0.021982	0.018003		1.7065	1.00013	0.387143	0.146803	0.053376	0.016278	0.005796		1.23806	0.650625	0.245527	0.074127	0.032368		1.61113	1.05317	0.508651	0.29987	0.085513
168.8	1.69738	0.881788	0.293842	0.080048	0.035305		1.89347	1.15278	0.440196	0.188531	0.060271	0.015071	0.015568		1.63017	1.08895	0.562507	0.302206	0.140224	0.069877	0.053997		1.7919	1.1099	0.430668	0.213013	0.059442	0.022316	0.018525		1.70816	1.001	0.387577	0.147566	0.05325	0.016438	0.005714		1.23882	0.650892	0.245412	0.07347	0.031694		1.61149	1.05419	0.508796	0.300227	0.085724
169	1.6986	0.883097	0.294745	0.080503	0.035518		1.894	1.15336	0.440792	0.188399	0.06045	0.014763	0.015502		1.63088	1.08946	0.563142	0.302658	0.140636	0.070333	0.054433		1.79218	1.11034	0.43134	0.213267	0.058833	0.022055	0.017828		1.7085	1.00172	0.387493	0.147825	0.053241	0.017166	0.006265		1.2389	0.651141	0.245579	0.073239	0.031718		1.6122	1.05544	0.508887	0.300489	0.085558
169.2	1.69876	0.882691	0.294871	0.080733	0.03482		1.89511	1.1541	0.441041	0.187783	0.06014	0.014594	0.015212		1.63111	1.08997	0.563183	0.302737	0.140744	0.070713	0.054894		1.79255	1.1108	0.431661	0.213344	0.058349	0.021954	0.01853		1.70868	1.00207	0.387654	0.148078	0.053102	0.016969	0.005355		1.23962	0.651647	0.246349	0.073722	0.031853		1.61285	1.05643	0.509222	0.301074	0.085675
169.4	1.69924	0.88307	0.294878	0.08071	0.034793		1.89578	1.15478	0.44115	0.187232	0.060237	0.014337	0.015221		1.63229	1.0904	0.563681	0.30373	0.141079	0.071524	0.054984		1.79292	1.11117	0.431258	0.213509	0.057614	0.021375	0.018813		1.7092	1.00247	0.386961	0.148019	0.052897	0.016243	0.005364		1.24096	0.652097	0.245823	0.073544	0.031628		1.61328	1.0574	0.509568	0.301089	0.08613
169.6	1.6995	0.883349	0.29419	0.080494	0.034717		1.89552	1.15539	0.441317	0.186937	0.060543	0.01426	0.015257		1.63321	1.09061	0.564012	0.303933	0.141557	0.070972	0.055353		1.79295	1.11174	0.431747	0.21373	0.057635	0.020862	0.018802		1.7103	1.00325	0.38767	0.14828	0.052978	0.015803	0.005546		1.24169	0.653216	0.246308	0.074511	0.032676		1.61384	1.05858	0.509586	0.301597	0.085961
169.8	1.6997	0.883627	0.293883	0.080708	0.034593		1.89669	1.15592	0.441152	0.186644	0.060022	0.01464	0.014426		1.63375	1.09134	0.564835	0.304488	0.14224	0.071763	0.056049		1.79401	1.11202	0.432569	0.21376	0.058038	0.020801	0.019504		1.71065	1.00361	0.387348	0.148213	0.052898	0.01582	0.005046		1.24291	0.654126	0.24698	0.074981	0.032744		1.6141	1.05892	0.509559	0.301764	0.085761
170	1.70038	0.884616	0.293842	0.080985	0.035069		1.89717	1.15672	0.44193	0.186797	0.060217	0.014388	0.014787		1.63528	1.092	0.565879	0.305442	0.142112	0.071977	0.05577		1.79462	1.11249	0.432719	0.214825	0.058287	0.020827	0.019986		1.71135	1.00376	0.38754	0.148552	0.053105	0.016074	0.006158		1.24307	0.654627	0.245902	0.074898	0.032268		1.61509	1.0595	0.509572	0.301746	0.085784
170.2	1.7014	0.88532	0.293909	0.081222	0.035442		1.89829	1.15801	0.442823	0.187175	0.060478	0.014947	0.014457		1.63574	1.09222	0.566761	0.305231	0.142371	0.072277	0.05611		1.79499	1.11302	0.432982	0.214894	0.058522	0.020743	0.020964		1.71158	1.00357	0.388048	0.148397	0.052729	0.015643	0.006427		1.24316	0.655292	0.247252	0.075828	0.032648		1.61559	1.05972	0.509932	0.302208	0.085516
170.4	1.70151	0.885783	0.293726	0.080948	0.035282		1.89941	1.15899	0.443446	0.188075	0.061008	0.015375	0.01443		1.63647	1.0926	0.567155	0.305362	0.14209	0.071897	0.055431		1.79574	1.11347	0.433623	0.215089	0.057692	0.020234	0.019885		1.7117	1.00445	0.388245	0.147882	0.052987	0.015983	0.00601		1.24443	0.656087	0.24747	0.075935	0.032496		1.61621	1.06006	0.509922	0.302357	0.085698
170.6	1.70199	0.885719	0.29345	0.080892	0.034715		1.89957	1.15938	0.443482	0.18823	0.060757	0.015266	0.014586		1.63658	1.09312	0.567492	0.304804	0.142524	0.071405	0.055133		1.79643	1.11417	0.434745	0.215747	0.057804	0.020011	0.020696		1.71138	1.00394	0.387767	0.147261	0.052264	0.015296	0.005578		1.24485	0.656407	0.247156	0.07622	0.032669		1.61577	1.06034	0.50959	0.3014	0.085721
170.8	1.70215	0.88623	0.292983	0.080789	0.034903		1.90098	1.16047	0.443718	0.188899	0.061076	0.015506	0.01498		1.63733	1.09377	0.567786	0.304926	0.142677	0.071362	0.055756		1.79683	1.11464	0.43529	0.21521	0.057351	0.019627	0.019376		1.71182	1.00469	0.387996	0.146877	0.052525	0.015033	0.004635		1.24571	0.657359	0.248233	0.077089	0.033033		1.61666	1.06063	0.51046	0.30152	0.085896
171	1.70249	0.88681	0.293259	0.080635	0.035057		1.90161	1.16146	0.444356	0.189999	0.061882	0.015713	0.016176		1.63795	1.09394	0.56806	0.304678	0.142214	0.071235	0.054611		1.79697	1.11492	0.435502	0.214904	0.05711	0.019303	0.019289		1.71172	1.00499	0.387763	0.145935	0.051493	0.014588	0.004769		1.24629	0.658015	0.248122	0.07759	0.033488		1.61755	1.06011	0.510311	0.301226	0.085782
171.2	1.70279	0.886816	0.293378	0.081021	0.035317		1.90278	1.16197	0.444283	0.190425	0.062488	0.01549	0.01659		1.63781	1.09384	0.567765	0.303776	0.142395	0.070746	0.054804		1.79739	1.11514	0.435509	0.214968	0.057299	0.018781	0.019477		1.71216	1.00511	0.387881	0.145632	0.051038	0.01427	0.004729		1.24633	0.658043	0.248802	0.077171	0.033426		1.61827	1.06063	0.510579	0.301009	0.086042
171.4	1.70359	0.887827	0.293485	0.081025	0.035462		1.90377	1.16296	0.44538	0.191308	0.062996	0.016157	0.01692		1.63885	1.09411	0.567812	0.304327	0.141902	0.070535	0.054175		1.79819	1.11651	0.436196	0.215188	0.057575	0.01902	0.018599		1.71223	1.00582	0.388028	0.144891	0.050661	0.014266	0.004651		1.24705	0.658525	0.249284	0.077264	0.033261		1.61923	1.06147	0.511041	0.301323	0.086398
171.6	1.70345	0.887647	0.294049	0.080686	0.035555		1.90424	1.16383	0.445987	0.191652	0.06324	0.015964	0.017627		1.63903	1.09487	0.568207	0.304633	0.141968	0.070767	0.05385		1.79813	1.11709	0.436603	0.215637	0.058106	0.01882	0.018488		1.7126	1.00605	0.388237	0.144923	0.050401	0.01411	0.004373		1.24754	0.659262	0.249105	0.077091	0.032901		1.61993	1.06197	0.51195	0.301991	0.086562
171.8	1.70367	0.887817	0.294572	0.080657	0.035752		1.90534	1.16437	0.445816	0.19224	0.063278	0.01584	0.018053		1.63899	1.09528	0.568047	0.304971	0.141446	0.070216	0.054246		1.79899	1.11804	0.436856	0.215414	0.057998	0.018565	0.017693		1.71296	1.00651	0.388332	0.144986	0.050778	0.013672	0.00444		1.24889	0.660229	0.249186	0.077269	0.03295		1.62061	1.06283	0.512835	0.302498	0.08662
172	1.70371	0.88897	0.296034	0.081019	0.035977		1.90534	1.16456	0.446013	0.192294	0.063118	0.015409	0.018311		1.64	1.09595	0.568185	0.305143	0.141096	0.069936	0.054113		1.80015	1.11959	0.437618	0.216149	0.058101	0.01913	0.017357		1.71346	1.00738	0.388787	0.145097	0.051211	0.013851	0.00479		1.24939	0.661275	0.249687	0.077594	0.033127		1.62142	1.06328	0.513284	0.302791	0.086912
172.2	1.7037	0.888973	0.296399	0.080768	0.035945		1.90641	1.16569	0.446308	0.192208	0.062956	0.015643	0.01719		1.64004	1.0965	0.568168	0.305395	0.141417	0.070204	0.054687		1.80081	1.12097	0.438037	0.216991	0.058653	0.019179	0.018049		1.71463	1.00826	0.389343	0.145747	0.051409	0.01384	0.0047		1.25033	0.661936	0.250569	0.077806	0.033849		1.62135	1.0632	0.513396	0.302509	0.086643
172.4	1.70408	0.889414	0.296735	0.080684	0.035824		1.90643	1.16614	0.44651	0.192008	0.062534	0.015106	0.016357		1.64112	1.09692	0.567877	0.30591	0.141335	0.069698	0.055268		1.80244	1.12246	0.439113	0.217659	0.058757	0.019865	0.017801		1.71536	1.00895	0.389305	0.145401	0.051776	0.013857	0.004859		1.25105	0.662458	0.250069	0.077319	0.033682		1.62178	1.06375	0.513863	0.303227	0.086742
172.6	1.70406	0.889891	0.296949	0.080323	0.036182		1.90665	1.1667	0.447066	0.192284	0.062957	0.014688	0.016904		1.64121	1.09751	0.568096	0.306018	0.141595	0.069717	0.055335		1.80326	1.12357	0.439556	0.218029	0.059162	0.020274	0.018477		1.71673	1.01026	0.390113	0.145974	0.05181	0.014549	0.005018		1.25129	0.663436	0.251203	0.078212	0.034583		1.62197	1.0641	0.513982	0.303637	0.086084
172.8	1.70455	0.890362	0.297995	0.080976	0.036501		1.90776	1.16799	0.447625	0.192581	0.063013	0.015005	0.01663		1.64137	1.09813	0.568436	0.306925	0.141189	0.070127	0.05526		1.80407	1.125	0.439868	0.217967	0.059028	0.020292	0.017683		1.71814	1.01076	0.390313	0.14619	0.05188	0.014118	0.004587		1.25221	0.663091	0.251211	0.077486	0.034176		1.62231	1.06445	0.513961	0.304335	0.086185
173	1.70547	0.891288	0.298284	0.081213	0.036147		1.90782	1.16843	0.447919	0.192914	0.062859	0.014746	0.016628		1.64235	1.09871	0.569094	0.307769	0.141399	0.070774	0.055395		1.80396	1.12534	0.440069	0.218617	0.058602	0.019983	0.017907		1.7189	1.01164	0.390585	0.147069	0.05235	0.014236	0.00463		1.25247	0.662771	0.250741	0.077233	0.034258		1.62248	1.0649	0.513817	0.304805	0.086013
173.2	1.70523	0.890891	0.297327	0.080497	0.035155		1.90844	1.16983	0.448507	0.192699	0.063218	0.015222	0.016128		1.64279	1.09893	0.568686	0.307931	0.141492	0.070293	0.055892		1.80437	1.12597	0.440042	0.218886	0.059013	0.020596	0.018161		1.72016	1.0125	0.390929	0.147555	0.05257	0.014113	0.003439		1.25213	0.662775	0.250767	0.077211	0.034405		1.6222	1.06499	0.51409	0.305204	0.085892
173.4	1.70466	0.890848	0.296973	0.079908	0.034468		1.90856	1.17118	0.448892	0.193144	0.063973	0.01562	0.016578		1.64417	1.09941	0.569023	0.308655	0.141504	0.070644	0.055518		1.80464	1.12625	0.439788	0.219021	0.059222	0.020596	0.017631		1.72106	1.01292	0.3915	0.148248	0.053028	0.014097	0.004703		1.25262	0.662777	0.249933	0.076513	0.03395		1.62253	1.06548	0.514133	0.305493	0.085291
173.6	1.70455	0.891385	0.296374	0.079232	0.033985		1.90867	1.17169	0.448631	0.19336	0.063495	0.015671	0.01639		1.64449	1.09995	0.569698	0.308658	0.142053	0.070281	0.056494		1.80484	1.12738	0.439934	0.219447	0.059883	0.02059	0.018401		1.72156	1.013	0.391886	0.148885	0.053176	0.013986	0.005189		1.25318	0.663149	0.249571	0.076914	0.03417		1.62291	1.06614	0.514156	0.306111	0.084401
173.8	1.70523	0.892263	0.295809	0.079198	0.033797		1.90943	1.17239	0.448587	0.19328	0.06326	0.01575	0.015276		1.6448	1.10053	0.570208	0.308789	0.141854	0.07047	0.05684		1.8062	1.12839	0.440724	0.219929	0.06054	0.021501	0.018214		1.72195	1.01336	0.392313	0.149339	0.053254	0.014282	0.004715		1.25372	0.662864	0.250131	0.077034	0.03392		1.62318	1.06634	0.514065	0.305997	0.084385
174	1.70573	0.893093	0.2956	0.079295	0.033903		1.90871	1.17325	0.448762	0.193345	0.062874	0.015633	0.015324		1.64562	1.1009	0.570781	0.308829	0.141549	0.070792	0.056099		1.80657	1.12922	0.440866	0.220328	0.061038	0.021705	0.018524		1.72301	1.01378	0.393342	0.15011	0.052792	0.014572	0.005507		1.25383	0.663333	0.249578	0.077247	0.033734		1.62411	1.06705	0.514507	0.305968	0.084804
174.2	1.70683	0.893834	0.29555	0.079538	0.033754		1.91014	1.17419	0.449196	0.193686	0.062704	0.015732	0.014828		1.64536	1.10147	0.570826	0.308249	0.141912	0.070782	0.056483		1.80757	1.12976	0.441307	0.219928	0.060652	0.021456	0.018529		1.72342	1.01387	0.393646	0.150134	0.052695	0.014388	0.005769		1.25406	0.66333	0.250352	0.077464	0.033928		1.62431	1.06819	0.515145	0.30559	0.085161
174.4	1.70758	0.894801	0.295944	0.079978	0.033652		1.91063	1.17535	0.450172	0.194081	0.06305	0.016144	0.014599		1.64607	1.1025	0.571528	0.308152	0.141738	0.070827	0.055143		1.80848	1.13074	0.441819	0.22034	0.060563	0.021429	0.01789		1.72344	1.01465	0.393765	0.150111	0.05274	0.014674	0.005505		1.25512	0.663159	0.249622	0.076849	0.033487		1.6249	1.06926	0.515458	0.305713	0.08551
174.6	1.70761	0.894987	0.295694	0.079803	0.033125		1.91137	1.1763	0.450288	0.194025	0.062767	0.016119	0.014582		1.64596	1.10267	0.571989	0.306895	0.142399	0.071083	0.054838		1.8091	1.13162	0.442231	0.220569	0.061316	0.021108	0.018944		1.72419	1.01489	0.393635	0.150753	0.052518	0.014291	0.005707		1.25511	0.663597	0.24969	0.077378	0.033715		1.62503	1.06993	0.515921	0.305076	0.086009
174.8	1.70772	0.895581	0.295814	0.080061	0.033494		1.91236	1.17731	0.450816	0.194909	0.063114	0.016049	0.01554		1.64724	1.10328	0.572679	0.307729	0.142635	0.071135	0.054822		1.80889	1.13165	0.441243	0.219596	0.060471	0.02046	0.017406		1.72472	1.01603	0.394162	0.150602	0.053061	0.014835	0.006553		1.25593	0.663932	0.250532	0.077965	0.033866		1.62657	1.07109	0.517148	0.305831	0.086547
175	1.70737	0.895617	0.295834	0.079763	0.033359		1.91321	1.17842	0.451559	0.195069	0.063254	0.016571	0.015438		1.64746	1.10353	0.572919	0.307772	0.142314	0.070831	0.054024		1.80889	1.13231	0.441045	0.21937	0.060533	0.020573	0.01765		1.72481	1.01701	0.394589	0.150084	0.052003	0.015056	0.006768		1.2561	0.664294	0.250891	0.078489	0.034374		1.62718	1.07177	0.517338	0.305795	0.086944
175.2	1.70776	0.896128	0.297046	0.080473	0.034069		1.91407	1.1791	0.451832	0.194627	0.063017	0.016586	0.015142		1.64755	1.10415	0.573345	0.307785	0.143137	0.070781	0.054439		1.80975	1.1332	0.441416	0.219956	0.060751	0.02041	0.018054		1.72554	1.01789	0.39503	0.150376	0.052343	0.015035	0.00778		1.25668	0.664358	0.251915	0.078424	0.034285		1.62813	1.07355	0.51858	0.306267	0.088041
175.4	1.70853	0.897626	0.298024	0.08164	0.034798		1.91487	1.17975	0.452747	0.195003	0.063207	0.01678	0.015568		1.64886	1.10507	0.573881	0.309086	0.143404	0.070853	0.054543		1.81035	1.13411	0.441433	0.21997	0.060384	0.020144	0.017229		1.72539	1.01873	0.39531	0.149942	0.052006	0.014911	0.007635		1.25821	0.665048	0.251416	0.078567	0.034133		1.62969	1.07532	0.519999	0.307508	0.088892
175.6	1.70857	0.898307	0.299039	0.082206	0.035467		1.91545	1.18046	0.4532	0.194798	0.062993	0.017126	0.015522		1.64866	1.10559	0.574004	0.309028	0.143403	0.070686	0.054781		1.81124	1.13471	0.44183	0.2202	0.060378	0.02018	0.017646		1.726	1.02	0.395376	0.150255	0.052196	0.015458	0.007519		1.2582	0.665508	0.251811	0.078993	0.034489		1.62971	1.07581	0.520584	0.307615	0.08873
175.8	1.70934	0.899506	0.300542	0.083008	0.03661		1.91675	1.18087	0.453544	0.195073	0.062645	0.017038	0.016258		1.6496	1.10642	0.57469	0.309948	0.143377	0.071252	0.055393		1.81301	1.1358	0.442636	0.22058	0.060303	0.020502	0.017716		1.72639	1.02086	0.395361	0.149863	0.052401	0.015541	0.007125		1.25975	0.666084	0.25249	0.07919	0.034442		1.63029	1.07647	0.521136	0.307322	0.088854
176	1.70978	0.901118	0.302162	0.083832	0.037443		1.91676	1.18129	0.454314	0.194857	0.062817	0.016808	0.016735		1.65002	1.1066	0.575231	0.310185	0.143712	0.07111	0.055803		1.81425	1.13729	0.44386	0.221823	0.060669	0.021245	0.018866		1.72709	1.02187	0.395665	0.149271	0.052264	0.015938	0.006807		1.26055	0.667211	0.253335	0.079734	0.034616		1.63102	1.07674	0.521228	0.307219	0.089174
176.2	1.70964	0.901508	0.302138	0.083627	0.037562		1.91738	1.18197	0.454685	0.194238	0.062681	0.01686	0.015886		1.64984	1.10714	0.575018	0.310533	0.1434	0.071496	0.05597		1.81514	1.13845	0.444576	0.222191	0.060877	0.021581	0.019577		1.72736	1.02257	0.39551	0.148623	0.052046	0.015406	0.005034		1.26106	0.667394	0.254349	0.079655	0.034744		1.63161	1.07702	0.521267	0.307709	0.089035
176.4	1.70926	0.901448	0.302815	0.08365	0.03776		1.91733	1.18217	0.455144	0.194573	0.063198	0.016335	0.016461		1.65048	1.10779	0.575156	0.310931	0.143251	0.07121	0.055292		1.81677	1.13958	0.445767	0.223602	0.061439	0.022294	0.020442		1.72749	1.02324	0.395654	0.147972	0.05199	0.015531	0.004884		1.26171	0.667532	0.25419	0.078728	0.033904		1.6321	1.07752	0.521534	0.308175	0.088996
176.6	1.70923	0.901899	0.303092	0.083162	0.037604		1.91817	1.18304	0.455641	0.195072	0.063608	0.01667	0.017239		1.65038	1.10788	0.575304	0.311249	0.143306	0.071629	0.05549		1.81724	1.1402	0.446113	0.223916	0.061483	0.022128	0.020858		1.72844	1.02429	0.396089	0.14816	0.051702	0.015027	0.004234		1.2618	0.667619	0.254873	0.0788	0.034203		1.63261	1.07782	0.521817	0.308517	0.089004
176.8	1.70999	0.902074	0.303476	0.084057	0.038093		1.91873	1.18386	0.456325	0.195358	0.063728	0.01705	0.017084		1.65119	1.10812	0.575206	0.312208	0.143009	0.07251	0.055113		1.81769	1.14105	0.446857	0.223925	0.060887	0.022123	0.019902		1.72853	1.02486	0.396356	0.147823	0.051972	0.014566	0.003769		1.26293	0.667733	0.255088	0.078205	0.033855		1.63251	1.07763	0.521295	0.308335	0.089118
177	1.71016	0.902791	0.303467	0.083867	0.037907		1.91865	1.184	0.456391	0.19587	0.06403	0.016693	0.017688		1.65156	1.10853	0.574908	0.312005	0.142993	0.072633	0.054866		1.81759	1.14172	0.447625	0.224927	0.060938	0.022194	0.020914		1.72916	1.02592	0.396565	0.148427	0.052015	0.014634	0.00414		1.2634	0.668213	0.254569	0.07835	0.033725		1.63227	1.07705	0.521046	0.308159	0.088513
177.2	1.70961	0.902615	0.303361	0.083498	0.0376		1.91964	1.18484	0.456878	0.195799	0.064397	0.017111	0.017854		1.65262	1.10906	0.574865	0.313065	0.143574	0.07284	0.055607		1.81805	1.14194	0.447789	0.224722	0.060915	0.022333	0.019574		1.73011	1.02647	0.39716	0.148595	0.052644	0.014555	0.004205		1.26352	0.668809	0.255433	0.078574	0.033807		1.63267	1.07736	0.521602	0.308658	0.08781
177.4	1.70961	0.903041	0.303579	0.083572	0.03767		1.91996	1.18523	0.456538	0.196161	0.064181	0.016954	0.017612		1.65352	1.10913	0.574902	0.313324	0.143599	0.073334	0.055108		1.81819	1.14277	0.448524	0.224871	0.060967	0.022773	0.019315		1.73002	1.02694	0.397447	0.148967	0.05271	0.0144	0.003864		1.26448	0.66929	0.255663	0.078321	0.033474		1.63304	1.07735	0.521391	0.308996	0.087087
177.6	1.70948	0.903465	0.303821	0.08324	0.037511		1.92009	1.18546	0.456227	0.196042	0.063623	0.016913	0.017066		1.65325	1.10961	0.575084	0.312808	0.143914	0.0734	0.055775		1.81853	1.14365	0.449334	0.225121	0.061118	0.022625	0.019743		1.73075	1.02709	0.397443	0.148953	0.052245	0.013608	0.00286		1.26529	0.670295	0.256077	0.079184	0.03363		1.63363	1.07799	0.521843	0.309432	0.087297
177.8	1.71068	0.90362	0.303525	0.083397	0.03749		1.92051	1.18577	0.456407	0.196286	0.063473	0.016481	0.017153		1.65343	1.10966	0.574362	0.312388	0.143566	0.073046	0.055794		1.81917	1.14439	0.450363	0.225188	0.06158	0.022991	0.019033		1.73106	1.02736	0.397851	0.14883	0.051906	0.013307	0.002535		1.26619	0.670802	0.256335	0.079109	0.032944		1.63421	1.07853	0.522529	0.309761	0.087346
178	1.7109	0.904014	0.303575	0.083082	0.037182		1.92077	1.18639	0.456882	0.195762	0.062971	0.016631	0.016537		1.65389	1.11003	0.574469	0.312328	0.143684	0.073349	0.055083		1.81885	1.14471	0.45068	0.224779	0.061389	0.022422	0.018541		1.73173	1.02779	0.398455	0.149138	0.051606	0.013639	0.003006		1.26628	0.671686	0.256436	0.079434	0.033503		1.63519	1.0793	0.523407	0.310008	0.087375
178.2	1.712	0.904647	0.304437	0.083809	0.037407		1.92268	1.18729	0.457362	0.196053	0.063118	0.016422	0.016435		1.65431	1.11086	0.574585	0.312152	0.144007	0.073278	0.05487		1.81976	1.14492	0.45127	0.224674	0.061441	0.021909	0.018292		1.73233	1.02783	0.398475	0.149671	0.052437	0.013134	0.00359		1.26734	0.671595	0.256679	0.079185	0.033032		1.63569	1.07993	0.523685	0.310715	0.087213
178.4	1.7123	0.904949	0.304222	0.083669	0.037065		1.92314	1.18826	0.458036	0.196077	0.063153	0.016678	0.016359		1.65518	1.1119	0.575195	0.312184	0.144133	0.0732	0.054643		1.81934	1.14543	0.451194	0.224474	0.061388	0.021777	0.017554		1.733	1.02869	0.398956	0.150391	0.053044	0.013314	0.004259		1.26752	0.671989	0.25657	0.079218	0.032583		1.6367	1.08047	0.524505	0.311555	0.086954
178.6	1.7123	0.904903	0.304407	0.083513	0.03692		1.92439	1.18937	0.458323	0.196007	0.062793	0.01679	0.015819		1.65507	1.11219	0.575384	0.311373	0.144037	0.073348	0.054802		1.81978	1.14576	0.451158	0.224121	0.061177	0.02161	0.017252		1.73452	1.02986	0.399311	0.151284	0.053583	0.013913	0.004632		1.2665	0.672414	0.257172	0.079827	0.032779		1.63744	1.08069	0.524719	0.311735	0.087144
178.8	1.71239	0.905367	0.305088	0.083964	0.037409		1.92518	1.19028	0.459011	0.196264	0.063101	0.016691	0.016041		1.65608	1.11291	0.575409	0.312285	0.14386	0.07298	0.054737		1.81943	1.14619	0.450793	0.22376	0.061117	0.021453	0.016813		1.73552	1.03052	0.399999	0.15118	0.054225	0.014383	0.00542		1.26809	0.672879	0.257184	0.079871	0.032671		1.63804	1.08153	0.525213	0.312569	0.087251
179	1.7131	0.905819	0.304912	0.083633	0.03734		1.92598	1.19114	0.459347	0.196193	0.063096	0.016658	0.015815		1.65661	1.11317	0.575739	0.312211	0.143888	0.07227	0.055704		1.8197	1.14692	0.451085	0.223486	0.061338	0.021129	0.017243		1.73585	1.03123	0.400493	0.151259	0.054043	0.014044	0.005669		1.26831	0.673988	0.257706	0.080488	0.033416		1.6385	1.08231	0.525678	0.312938	0.087142
179.2	1.71445	0.906921	0.305917	0.084305	0.037765		1.92659	1.19205	0.459541	0.195878	0.062756	0.016701	0.015171		1.65767	1.11404	0.576563	0.3127	0.144361	0.072432	0.055705		1.8204	1.14773	0.451184	0.223549	0.06056	0.021099	0.016824		1.73709	1.03169	0.400855	0.15165	0.054909	0.014186	0.006295		1.26887	0.674449	0.258391	0.080764	0.033701		1.63953	1.08316	0.525943	0.313471	0.087315
179.4	1.71463	0.907682	0.306177	0.084627	0.03768		1.92698	1.19274	0.459924	0.196381	0.062734	0.016486	0.015815		1.65827	1.11466	0.577241	0.313249	0.144468	0.07207	0.056113		1.82062	1.1479	0.450737	0.223178	0.060541	0.020433	0.016375		1.73692	1.03194	0.400595	0.151048	0.054725	0.014492	0.006544		1.27027	0.67566	0.257976	0.080813	0.033616		1.64083	1.08444	0.526745	0.314587	0.087582
179.6	1.71545	0.908543	0.306257	0.08422	0.037634		1.92774	1.19352	0.460565	0.196865	0.062135	0.017066	0.015984		1.65753	1.11466	0.577092	0.312409	0.143695	0.071096	0.056316		1.82174	1.1489	0.451397	0.223381	0.061076	0.020797	0.016059		1.73778	1.03256	0.400617	0.151525	0.055022	0.014619	0.00696		1.26965	0.675898	0.258682	0.081134	0.033673		1.64114	1.08477	0.526747	0.314432	0.087448
179.8	1.71611	0.908932	0.30676	0.084685	0.037981		1.92817	1.19445	0.461277	0.196942	0.062416	0.017262	0.015889		1.65812	1.11516	0.578105	0.313043	0.142977	0.071644	0.056101		1.82249	1.14975	0.451855	0.223935	0.061488	0.021107	0.015922		1.7382	1.03299	0.400964	0.151189	0.055453	0.015079	0.006467		1.27074	0.676239	0.259028	0.080927	0.033169		1.64191	1.08504	0.526666	0.314179	0.08745
180	1.71569	0.909049	0.307026	0.084121	0.037494		1.92821	1.19526	0.461858	0.197152	0.06274	0.017395	0.016468		1.65784	1.11532	0.578769	0.312736	0.142841	0.071371	0.055669		1.82283	1.15043	0.451657	0.224323	0.061752	0.021005	0.016816		1.73897	1.03358	0.401081	0.151413	0.055391	0.015164	0.006606		1.27088	0.677135	0.258503	0.080677	0.033541		1.64308	1.08627	0.527304	0.314726	0.087932
180.2	1.7158	0.909236	0.307063	0.083656	0.037255		1.92907	1.19628	0.462394	0.197271	0.062964	0.017745	0.015957		1.65756	1.11554	0.578849	0.31309	0.142501	0.071648	0.055378		1.82353	1.15171	0.452224	0.224872	0.062327	0.021501	0.016547		1.73971	1.03429	0.401783	0.151706	0.055843	0.015723	0.006409		1.27096	0.676727	0.25929	0.079793	0.033546		1.64392	1.08723	0.527827	0.31555	0.088202
180.4	1.71541	0.909086	0.306802	0.083112	0.036836		1.92925	1.19715	0.463099	0.198529	0.063482	0.018367	0.016451		1.65816	1.11611	0.579851	0.312861	0.142749	0.072116	0.05458		1.82391	1.1525	0.452451	0.225315	0.062625	0.021435	0.017212		1.73989	1.03508	0.402172	0.15206	0.056029	0.016562	0.006863		1.2718	0.6772	0.259579	0.07967	0.033536		1.64422	1.08756	0.527718	0.315223	0.088341
180.6	1.71582	0.909855	0.30676	0.083195	0.036853		1.9302	1.19841	0.463624	0.199398	0.063687	0.018519	0.016919		1.65816	1.11612	0.579848	0.312822	0.142926	0.072323	0.055923		1.82468	1.15314	0.452684	0.225175	0.062334	0.020917	0.017496		1.74084	1.03522	0.402604	0.152709	0.056216	0.016425	0.007391		1.27206	0.677813	0.259566	0.080309	0.034272		1.64518	1.08829	0.528192	0.315492	0.08899
180.8	1.71666	0.910762	0.30702	0.083747	0.037451		1.93051	1.19891	0.464048	0.199987	0.06418	0.018607	0.016826		1.65951	1.11659	0.580566	0.313743	0.142821	0.072624	0.055425		1.82546	1.15401	0.453296	0.225903	0.062691	0.020749	0.017357		1.74155	1.03623	0.403161	0.152961	0.056568	0.017136	0.007171		1.27287	0.678271	0.259995	0.080043	0.034288		1.64552	1.08878	0.528259	0.315487	0.089166
181	1.71712	0.911566	0.306923	0.083448	0.037239		1.93107	1.20028	0.464539	0.200777	0.064611	0.019367	0.017822		1.65993	1.11781	0.581395	0.313772	0.143252	0.073019	0.055315		1.82638	1.15523	0.453787	0.226878	0.063028	0.021426	0.018057		1.7425	1.03761	0.403964	0.153838	0.056359	0.017536	0.007444		1.2729	0.678525	0.260421	0.080537	0.034938		1.64649	1.08952	0.528953	0.316009	0.089348
181.2	1.71682	0.911695	0.307331	0.083484	0.037153		1.93223	1.20119	0.465127	0.2009	0.06436	0.019429	0.018069		1.66054	1.1184	0.581826	0.314255	0.143139	0.07293	0.05522		1.82717	1.15547	0.453959	0.22669	0.062614	0.021168	0.01798		1.74313	1.03806	0.4041	0.153981	0.05675	0.017374	0.006157		1.27356	0.678695	0.260718	0.080355	0.034804		1.64726	1.09075	0.529935	0.316634	0.089935
181.4	1.71698	0.911864	0.306996	0.083235	0.037031		1.93268	1.20197	0.465515	0.201768	0.064657	0.019127	0.018835		1.66007	1.11817	0.581387	0.313518	0.14247	0.072496	0.054455		1.82785	1.15648	0.454733	0.227362	0.062766	0.021991	0.018517		1.74285	1.03814	0.404138	0.153997	0.056364	0.017339	0.005803		1.27454	0.679292	0.260721	0.080753	0.034895		1.64768	1.09157	0.529989	0.317073	0.089987
181.6	1.71643	0.911588	0.306429	0.082667	0.036473		1.93347	1.20296	0.466553	0.201936	0.064656	0.019339	0.019391		1.66013	1.11852	0.581411	0.31348	0.142661	0.072319	0.054716		1.82877	1.15685	0.455523	0.227665	0.063155	0.021695	0.019175		1.74348	1.03849	0.404646	0.153715	0.056003	0.017082	0.006074		1.27487	0.679613	0.260882	0.081476	0.035264		1.64837	1.09227	0.5304	0.317349	0.090634
181.8	1.71722	0.911495	0.306283	0.082695	0.036432		1.93415	1.20326	0.466832	0.202529	0.064731	0.01867	0.020483		1.66126	1.11887	0.581894	0.314203	0.143165	0.072285	0.055027		1.8292	1.15751	0.456175	0.227847	0.063804	0.02192	0.019175		1.74388	1.03867	0.404526	0.153308	0.055922	0.016855	0.007033		1.27541	0.678564	0.260163	0.080365	0.034442		1.64919	1.09329	0.531371	0.317855	0.091086
182	1.7172	0.912468	0.306682	0.082702	0.036281		1.93481	1.20383	0.467139	0.201779	0.064845	0.018547	0.019819		1.66224	1.11938	0.5823	0.314757	0.14352	0.072493	0.055194		1.83008	1.15851	0.457061	0.227615	0.063801	0.022196	0.018667		1.74446	1.03925	0.404524	0.153391	0.055757	0.016674	0.006882		1.2756	0.67862	0.260466	0.080647	0.034951		1.64918	1.0928	0.531026	0.317477	0.090762
182.2	1.71773	0.913612	0.307323	0.083683	0.036991		1.93583	1.20475	0.467171	0.201811	0.06458	0.018084	0.019913		1.66369	1.12042	0.583158	0.315602	0.143911	0.072857	0.055705		1.83052	1.1588	0.457518	0.227092	0.063784	0.022112	0.019128		1.74513	1.03971	0.404025	0.153232	0.055825	0.016097	0.006523		1.27602	0.67794	0.260269	0.080166	0.033972		1.64929	1.09278	0.531359	0.317776	0.09059
182.4	1.71742	0.914348	0.307565	0.083673	0.037048		1.93569	1.20521	0.46754	0.201797	0.064637	0.017342	0.020428		1.66429	1.12117	0.583513	0.315828	0.143989	0.072653	0.056699		1.83044	1.15901	0.457151	0.226088	0.063024	0.021519	0.018585		1.74512	1.04046	0.403683	0.152794	0.055422	0.01584	0.006681		1.27639	0.677928	0.259713	0.079729	0.033485		1.64989	1.09348	0.532163	0.318079	0.090774
182.6	1.717	0.914601	0.308289	0.083489	0.037357		1.9365	1.20577	0.467956	0.2013	0.06457	0.016876	0.019812		1.66497	1.12129	0.583573	0.316229	0.144099	0.072684	0.057211		1.83181	1.16024	0.457801	0.226148	0.063157	0.021689	0.018791		1.74606	1.0416	0.404175	0.152958	0.055578	0.01594	0.006338		1.27605	0.677937	0.26026	0.079463	0.033459		1.6497	1.09316	0.531829	0.317508	0.09086
182.8	1.71723	0.915056	0.30811	0.083581	0.03752		1.93647	1.20635	0.467988	0.20088	0.064596	0.016487	0.019753		1.66642	1.12195	0.583745	0.317102	0.144213	0.072546	0.057281		1.83179	1.16125	0.458299	0.226377	0.06357	0.02163	0.019278		1.74635	1.04204	0.404171	0.152295	0.055625	0.01527	0.006279		1.27752	0.678567	0.260167	0.079305	0.033141		1.64969	1.09322	0.532286	0.317828	0.090835
183	1.71715	0.915601	0.308065	0.083112	0.036891		1.93721	1.20687	0.468049	0.200611	0.064495	0.016361	0.020266		1.66741	1.12261	0.584131	0.317052	0.144658	0.07235	0.057784		1.83314	1.1624	0.458728	0.226626	0.063498	0.021893	0.01947		1.74645	1.04236	0.404155	0.152457	0.055411	0.014707	0.006977		1.27797	0.679256	0.259907	0.07953	0.033239		1.64969	1.09363	0.532377	0.318236	0.090705
183.2	1.717	0.915909	0.308612	0.083151	0.036774		1.9376	1.20755	0.467732	0.199894	0.064119	0.016359	0.019788		1.66866	1.12289	0.584563	0.317761	0.144962	0.07258	0.058039		1.83396	1.16402	0.459501	0.22736	0.0637	0.022609	0.019182		1.74729	1.04292	0.404607	0.152086	0.055258	0.014797	0.006471		1.27887	0.680326	0.26102	0.079992	0.033496		1.65012	1.09408	0.532481	0.31885	0.090895
183.4	1.71626	0.916188	0.308831	0.083163	0.036748		1.93776	1.20843	0.467974	0.200271	0.064183	0.016429	0.01983		1.66845	1.12336	0.584923	0.317366	0.145562	0.072455	0.058207		1.83484	1.16542	0.460035	0.227778	0.064455	0.022572	0.019668		1.74669	1.04338	0.404354	0.151565	0.054695	0.014621	0.006646		1.28026	0.680931	0.260782	0.079923	0.033151		1.6511	1.09531	0.533669	0.319424	0.091157
183.6	1.7167	0.916707	0.308921	0.083457	0.036805		1.93823	1.20864	0.467594	0.199982	0.063404	0.016428	0.019332		1.66849	1.12342	0.584804	0.316555	0.145158	0.071837	0.058066		1.83559	1.16666	0.460543	0.227755	0.064397	0.023232	0.018754		1.74756	1.04391	0.404979	0.151945	0.054393	0.013791	0.006584		1.28	0.680688	0.260714	0.080074	0.03323		1.65131	1.09613	0.534352	0.319348	0.091361
183.8	1.71658	0.916609	0.308913	0.083606	0.036791		1.93819	1.20944	0.467738	0.199274	0.06346	0.016276	0.018161		1.66967	1.1238	0.585261	0.317363	0.145043	0.0721	0.058043		1.83561	1.16759	0.46078	0.228114	0.064481	0.023252	0.01908		1.74794	1.04464	0.405476	0.15165	0.054586	0.014372	0.00603		1.28098	0.681337	0.261292	0.080104	0.03336		1.65196	1.09653	0.534886	0.319637	0.091427
184	1.71688	0.91716	0.309592	0.083874	0.037015		1.93892	1.20993	0.467763	0.199573	0.062904	0.016495	0.018087		1.67002	1.12437	0.585821	0.317513	0.146162	0.072726	0.058326		1.83662	1.16872	0.461484	0.228538	0.064174	0.022915	0.019		1.74835	1.04572	0.405956	0.151714	0.054344	0.014616	0.006296		1.28139	0.682384	0.261512	0.080127	0.033883		1.65249	1.09704	0.53528	0.319704	0.091537
184.2	1.71737	0.917779	0.31007	0.083934	0.037559		1.9402	1.21132	0.467873	0.199892	0.063017	0.01666	0.01749		1.67066	1.12476	0.58588	0.317971	0.146411	0.073449	0.058882		1.83761	1.17042	0.462437	0.229956	0.064992	0.023295	0.019575		1.74907	1.04634	0.40682	0.152008	0.05439	0.014698	0.006554		1.28161	0.682553	0.262056	0.080036	0.033507		1.65318	1.09776	0.535346	0.320078	0.091733
184.4	1.71714	0.917901	0.309464	0.083407	0.037289		1.94032	1.21282	0.468587	0.200951	0.063563	0.017144	0.017255		1.67139	1.12586	0.586515	0.317942	0.146824	0.073435	0.059095		1.83789	1.1712	0.462638	0.229966	0.064656	0.022607	0.019893		1.74939	1.0474	0.407115	0.152196	0.054796	0.015314	0.006264		1.28231	0.682889	0.261791	0.079918	0.033396		1.65352	1.09819	0.535338	0.319843	0.091709
184.6	1.71811	0.919002	0.309902	0.0836	0.037693		1.94111	1.21406	0.469081	0.201225	0.063908	0.017453	0.017033		1.6718	1.12692	0.586469	0.31853	0.147557	0.073458	0.06017		1.83863	1.17178	0.463113	0.230699	0.064732	0.022297	0.020122		1.75055	1.04779	0.40786	0.152947	0.054499	0.015478	0.006209		1.28167	0.683107	0.262094	0.07994	0.033496		1.65449	1.09953	0.536409	0.320539	0.092152
184.8	1.7195	0.919574	0.310093	0.083519	0.037986		1.94161	1.21454	0.469001	0.201469	0.064317	0.01759	0.017419		1.67273	1.12767	0.587123	0.319358	0.147569	0.0736	0.059377		1.83855	1.172	0.463003	0.231149	0.064673	0.022177	0.019819		1.75147	1.04893	0.408143	0.153201	0.054741	0.015414	0.005954		1.28214	0.683395	0.262497	0.079535	0.03319		1.65488	1.09992	0.53682	0.320386	0.091943
185	1.72063	0.920052	0.309635	0.083606	0.037717		1.9426	1.21621	0.469873	0.201766	0.064413	0.018294	0.018078		1.6723	1.12815	0.586964	0.319399	0.14782	0.073424	0.059705		1.83988	1.173	0.463681	0.231496	0.064267	0.022742	0.019948		1.75217	1.04981	0.408665	0.153664	0.054753	0.015788	0.006632		1.28214	0.684204	0.263324	0.080506	0.034265		1.65507	1.09996	0.536488	0.320094	0.091832
185.2	1.72107	0.920074	0.309582	0.083555	0.037536		1.94358	1.21685	0.470835	0.202068	0.064663	0.018016	0.018289		1.67286	1.12909	0.587055	0.320007	0.147782	0.073817	0.059263		1.83948	1.17257	0.463149	0.231406	0.063711	0.021803	0.020098		1.75284	1.04944	0.408437	0.153466	0.054214	0.015571	0.006242		1.28317	0.684854	0.263668	0.081189	0.034265		1.65567	1.10073	0.537067	0.320569	0.091883
185.4	1.72182	0.920572	0.309382	0.08318	0.037894		1.94386	1.2174	0.471561	0.202678	0.065287	0.018076	0.018739		1.67329	1.1291	0.587134	0.320153	0.148166	0.073703	0.059957		1.84037	1.17297	0.463506	0.231751	0.063521	0.022035	0.01944		1.75324	1.04951	0.4086	0.153166	0.054362	0.014988	0.007341		1.28463	0.685694	0.26408	0.081746	0.034661		1.65665	1.10133	0.537039	0.321201	0.092062
185.6	1.72253	0.921364	0.309388	0.082708	0.037784		1.94495	1.21821	0.472541	0.202744	0.065386	0.018687	0.018198		1.6742	1.12938	0.587379	0.32063	0.148689	0.07388	0.060233		1.84083	1.1733	0.46411	0.232042	0.063908	0.022276	0.019405		1.75452	1.05056	0.409093	0.153213	0.053769	0.015372	0.007553		1.28495	0.685949	0.264975	0.082472	0.035658		1.65717	1.10141	0.536772	0.321159	0.092125
185.8	1.72399	0.922517	0.310346	0.083336	0.038163		1.94527	1.21843	0.472517	0.203224	0.066019	0.018474	0.018521		1.67569	1.13061	0.588584	0.321506	0.149193	0.074517	0.060378		1.84109	1.17307	0.464028	0.231729	0.063903	0.021868	0.019161		1.7554	1.05109	0.408826	0.15315	0.053661	0.015658	0.007695		1.28569	0.685235	0.264886	0.081495	0.034579		1.65778	1.10157	0.537223	0.32102	0.091924
186	1.72487	0.924471	0.310895	0.084192	0.038923		1.9459	1.21882	0.472748	0.203195	0.066031	0.018307	0.018595		1.67579	1.13113	0.588788	0.321809	0.149607	0.074428	0.060939		1.84162	1.17348	0.464167	0.231165	0.06362	0.021608	0.018411		1.7558	1.0516	0.408965	0.153577	0.053527	0.01562	0.007315		1.28596	0.685979	0.265114	0.082257	0.035098		1.65786	1.10136	0.537061	0.320764	0.091462
186.2	1.72546	0.925519	0.311021	0.084829	0.039284		1.94667	1.21894	0.472968	0.203416	0.066064	0.018007	0.018423		1.67639	1.13194	0.589664	0.322206	0.149533	0.074995	0.06084		1.84118	1.17339	0.464048	0.230731	0.063099	0.021342	0.018456		1.75639	1.05193	0.408833	0.153272	0.05325	0.015205	0.006825		1.28627	0.685888	0.265533	0.082178	0.034885		1.65867	1.10206	0.537233	0.321101	0.091295
186.4	1.72544	0.926274	0.311942	0.085412	0.039575		1.94694	1.21921	0.473399	0.20372	0.066536	0.018008	0.019418		1.676	1.13272	0.589488	0.321608	0.149185	0.074977	0.061102		1.84205	1.17389	0.464429	0.230365	0.062585	0.021124	0.017723		1.75639	1.05272	0.408626	0.153333	0.053702	0.015181	0.007103		1.28791	0.686789	0.265804	0.082013	0.035143		1.65911	1.10279	0.53761	0.32191	0.091277
186.6	1.72565	0.926702	0.312162	0.085264	0.039482		1.94787	1.21951	0.473959	0.203788	0.066418	0.018173	0.019521		1.67623	1.13313	0.589439	0.321599	0.148837	0.074994	0.061194		1.84271	1.17511	0.46528	0.231156	0.063261	0.022262	0.017911		1.75727	1.05337	0.409319	0.154409	0.053848	0.015589	0.006532		1.28776	0.687243	0.265941	0.081713	0.035218		1.65943	1.10309	0.537608	0.321986	0.091209
186.8	1.72652	0.927327	0.312028	0.085878	0.0399		1.94822	1.2205	0.474437	0.204024	0.066748	0.018496	0.020059		1.67619	1.1335	0.5893	0.321066	0.148476	0.074899	0.060251		1.84282	1.17547	0.465633	0.231376	0.063316	0.022524	0.017829		1.7578	1.05415	0.409584	0.15486	0.053914	0.015887	0.006599		1.28923	0.687507	0.265832	0.081669	0.034847		1.65996	1.10358	0.537365	0.322526	0.091081
187	1.7264	0.927715	0.312512	0.085895	0.039724		1.94935	1.22096	0.474923	0.204677	0.067171	0.018677	0.021264		1.67638	1.13421	0.589632	0.320658	0.14876	0.075539	0.059944		1.84421	1.17657	0.46604	0.231858	0.062915	0.022598	0.018177		1.7588	1.05513	0.410148	0.15566	0.054047	0.015867	0.007719		1.29004	0.687691	0.265457	0.081659	0.034846		1.66054	1.10471	0.537847	0.3234	0.091371
187.2	1.72652	0.927789	0.313272	0.086256	0.040159		1.95012	1.22133	0.475103	0.204624	0.067252	0.018556	0.020997		1.67666	1.13396	0.589621	0.320973	0.148856	0.075365	0.059922		1.84477	1.17749	0.467052	0.232206	0.063299	0.022939	0.018533		1.75884	1.05544	0.410261	0.155064	0.053999	0.015534	0.007298		1.29151	0.688802	0.266292	0.082666	0.03569		1.66143	1.1057	0.538503	0.323561	0.091114
187.4	1.72647	0.92795	0.313152	0.086791	0.040457		1.95054	1.22206	0.475583	0.205011	0.067425	0.018528	0.020377		1.67627	1.13458	0.589904	0.320037	0.148496	0.075266	0.058476		1.84548	1.17811	0.467783	0.231827	0.062696	0.023106	0.017753		1.7588	1.05623	0.41055	0.154919	0.054421	0.015907	0.007732		1.29228	0.688886	0.266114	0.082543	0.035915		1.66225	1.10654	0.539373	0.323862	0.090965
187.6	1.72703	0.928752	0.313619	0.087407	0.040923		1.95179	1.22281	0.475617	0.205372	0.067165	0.018739	0.020214		1.67656	1.13484	0.589773	0.320258	0.147654	0.07505	0.057916		1.84552	1.17871	0.46813	0.23209	0.062267	0.023136	0.01769		1.75996	1.05706	0.411538	0.155511	0.054544	0.016155	0.00826		1.29242	0.689157	0.266114	0.082663	0.036128		1.66258	1.10721	0.539898	0.324068	0.091152
187.8	1.72716	0.92858	0.313827	0.087826	0.040998		1.95256	1.22411	0.476689	0.206316	0.067951	0.01836	0.020527		1.67765	1.13514	0.589909	0.321093	0.147324	0.075147	0.058258		1.84617	1.17969	0.468655	0.232299	0.062353	0.023179	0.017769		1.76001	1.05776	0.411692	0.15496	0.054712	0.016367	0.008301		1.29363	0.689933	0.266578	0.082565	0.035695		1.66287	1.10774	0.540088	0.32456	0.091394
188	1.72714	0.928724	0.314522	0.087944	0.041378		1.95379	1.22546	0.476647	0.206654	0.067617	0.018377	0.020339		1.67769	1.13574	0.589986	0.320963	0.147348	0.075994	0.058393		1.84755	1.18082	0.469726	0.232576	0.062425	0.02334	0.017538		1.76023	1.05848	0.412126	0.155095	0.054303	0.016049	0.008381		1.29337	0.690433	0.266789	0.082762	0.035786		1.66354	1.10797	0.540449	0.324658	0.09163
188.2	1.72671	0.928616	0.314744	0.087306	0.041158		1.95486	1.2273	0.47745	0.207229	0.068231	0.018749	0.020225		1.67801	1.13584	0.58974	0.321007	0.146739	0.07589	0.057807		1.84742	1.18114	0.469613	0.232767	0.062412	0.023128	0.018265		1.76084	1.05852	0.412274	0.155156	0.054287	0.015934	0.008263		1.29416	0.690569	0.266638	0.082464	0.035253		1.66387	1.10901	0.540784	0.324932	0.091647
188.4	1.7264	0.92835	0.314564	0.086909	0.040679		1.95466	1.22774	0.477883	0.207523	0.068917	0.01858	0.020391		1.678	1.13595	0.589595	0.321054	0.14705	0.074695	0.058113		1.84772	1.18229	0.470232	0.232588	0.062729	0.023344	0.018191		1.7611	1.0593	0.412364	0.15537	0.054541	0.016272	0.008478		1.29482	0.691267	0.267618	0.082883	0.035426		1.66473	1.10997	0.541424	0.32539	0.091828
188.6	1.72717	0.928858	0.314748	0.086994	0.040878		1.95491	1.22793	0.477847	0.206482	0.068287	0.018661	0.019736		1.67833	1.13654	0.589345	0.321139	0.146857	0.074841	0.057658		1.8478	1.18237	0.470068	0.232812	0.063375	0.022996	0.018293		1.76184	1.05976	0.412748	0.155883	0.053969	0.016226	0.008346		1.29438	0.692212	0.269286	0.083802	0.035961		1.66553	1.11038	0.541897	0.325458	0.091629
188.8	1.72714	0.928708	0.31485	0.086752	0.040735		1.95563	1.22874	0.477938	0.205962	0.06819	0.017702	0.019882		1.67849	1.13657	0.589596	0.321726	0.147047	0.074792	0.057011		1.84898	1.1829	0.470168	0.233375	0.063795	0.023012	0.018893		1.76229	1.05988	0.41275	0.155993	0.054679	0.016314	0.009028		1.29531	0.692738	0.268897	0.08348	0.035277		1.66615	1.11067	0.542336	0.325397	0.09151
189	1.72717	0.929153	0.314265	0.086263	0.040107		1.95638	1.22964	0.47891	0.205929	0.068007	0.017761	0.019867		1.67908	1.1367	0.589834	0.321981	0.14769	0.074398	0.057584		1.84997	1.18421	0.470684	0.233868	0.063903	0.023446	0.018658		1.76289	1.06043	0.412909	0.15615	0.054634	0.01672	0.009248		1.29524	0.693986	0.269118	0.084086	0.035804		1.66654	1.1107	0.542518	0.325925	0.091501
189.2	1.727	0.929138	0.314502	0.085693	0.03956		1.95668	1.23054	0.479369	0.205515	0.068072	0.017873	0.019366		1.68033	1.13767	0.590375	0.32214	0.148016	0.07492	0.057305		1.84993	1.18477	0.470701	0.233885	0.064287	0.023245	0.019066		1.76379	1.0606	0.413021	0.155772	0.054491	0.016268	0.008875		1.29628	0.694588	0.270211	0.084461	0.035661		1.66706	1.11125	0.543124	0.326147	0.091637
189.4	1.72671	0.929466	0.314651	0.084867	0.039653		1.95696	1.23149	0.479874	0.205841	0.067718	0.017974	0.019216		1.68016	1.13753	0.590297	0.321409	0.148308	0.074293	0.057348		1.85096	1.1858	0.471355	0.234133	0.064471	0.023197	0.019071		1.76365	1.06085	0.412939	0.155298	0.054772	0.016145	0.008611		1.2975	0.694802	0.269972	0.083938	0.035178		1.66742	1.11179	0.543248	0.325797	0.091843
189.6	1.72727	0.930613	0.315286	0.084719	0.039229		1.95804	1.23225	0.480228	0.205848	0.067847	0.017913	0.019333		1.68121	1.1379	0.590575	0.321967	0.148516	0.074307	0.057396		1.85103	1.18634	0.471494	0.234248	0.064992	0.022901	0.019486		1.76446	1.06159	0.413512	0.155575	0.054384	0.016699	0.007963		1.29674	0.694451	0.270253	0.083995	0.035133		1.66725	1.11172	0.54301	0.325233	0.091499
189.8	1.72675	0.930579	0.314854	0.084683	0.038658		1.95783	1.23259	0.480365	0.205659	0.067809	0.017348	0.019408		1.68218	1.13927	0.591943	0.322868	0.149205	0.07514	0.057808		1.85189	1.1866	0.471276	0.233896	0.065081	0.022584	0.019752		1.76464	1.06167	0.413495	0.15531	0.054568	0.016967	0.007053		1.29722	0.694716	0.270314	0.083279	0.034142		1.66779	1.11193	0.543366	0.325311	0.091724
190	1.72603	0.930502	0.314795	0.084582	0.03827		1.95814	1.23292	0.480592	0.205577	0.067363	0.017222	0.01924		1.68222	1.13966	0.592142	0.32305	0.149547	0.074989	0.05819		1.85232	1.18751	0.471612	0.234217	0.06551	0.022488	0.020236		1.76464	1.0614	0.413247	0.155131	0.053909	0.016287	0.006132		1.29722	0.695208	0.269688	0.083279	0.03427		1.66861	1.11277	0.543458	0.325635	0.092056
190.2	1.72619	0.931202	0.314786	0.084437	0.037883		1.9587	1.2335	0.481056	0.205752	0.067626	0.01746	0.019043		1.68256	1.13974	0.592332	0.323237	0.148855	0.07489	0.05751		1.8525	1.18819	0.471839	0.234648	0.065657	0.022508	0.020731		1.76493	1.06169	0.412964	0.154742	0.05319	0.015731	0.004987		1.2977	0.695637	0.270358	0.083	0.034342		1.66898	1.1131	0.54337	0.325806	0.091543
190.4	1.72635	0.931757	0.315562	0.084746	0.037871		1.95831	1.23479	0.481858	0.205878	0.067403	0.018114	0.019601		1.68251	1.14016	0.592567	0.32301	0.14916	0.075064	0.057538		1.85312	1.18876	0.472266	0.235063	0.066005	0.021858	0.020732		1.76504	1.06281	0.412923	0.154586	0.053473	0.016241	0.004309		1.29828	0.695856	0.270474	0.082354	0.03464		1.669	1.11383	0.54363	0.325907	0.09175
190.6	1.72689	0.932046	0.31559	0.084416	0.037319		1.95867	1.23511	0.482239	0.20614	0.06713	0.017886	0.019481		1.68366	1.14083	0.593032	0.323714	0.149602	0.075252	0.058285		1.85308	1.18918	0.47234	0.23546	0.06646	0.021705	0.020538		1.76586	1.06347	0.413469	0.155706	0.05317	0.016044	0.004115		1.29816	0.695558	0.269761	0.0817	0.034283		1.66925	1.11446	0.543828	0.325698	0.091828
190.8	1.72711	0.932128	0.31571	0.084641	0.037225		1.95856	1.23615	0.482773	0.206191	0.067476	0.017579	0.019592		1.68435	1.14153	0.593937	0.324356	0.150342	0.075456	0.05805		1.85429	1.18992	0.473181	0.236114	0.066589	0.021739	0.020066		1.76597	1.06421	0.413851	0.155706	0.05316	0.015625	0.004154		1.29931	0.695746	0.26981	0.081892	0.034403		1.6698	1.11467	0.543859	0.325618	0.092082
191	1.72734	0.932023	0.316112	0.084375	0.036924		1.9596	1.23679	0.48353	0.20637	0.067668	0.017774	0.019603		1.68526	1.14267	0.59498	0.32533	0.150497	0.07615	0.058116		1.85561	1.19091	0.473985	0.237114	0.066803	0.021801	0.020791		1.76673	1.06562	0.41441	0.15577	0.053509	0.016136	0.004351		1.29924	0.696032	0.269324	0.082084	0.035051		1.66991	1.11514	0.544678	0.325996	0.092218
191.2	1.72754	0.932346	0.316297	0.084082	0.036698		1.96026	1.23771	0.483965	0.206386	0.067643	0.017628	0.019204		1.68623	1.14335	0.595611	0.326167	0.150372	0.075878	0.057796		1.85618	1.19116	0.474747	0.237386	0.066898	0.021392	0.020662		1.76677	1.06592	0.414605	0.155556	0.053825	0.016318	0.003605		1.29997	0.696588	0.269862	0.082233	0.035206		1.67102	1.11625	0.545332	0.326017	0.09217
191.4	1.72843	0.932187	0.315339	0.084384	0.036668		1.96029	1.2388	0.484133	0.206743	0.067496	0.017273	0.018701		1.68626	1.14364	0.596157	0.325908	0.14983	0.075476	0.057869		1.85655	1.19205	0.475247	0.237529	0.066249	0.021604	0.019419		1.76778	1.06756	0.415452	0.15596	0.053966	0.017057	0.003521		1.30019	0.696951	0.270553	0.082165	0.035397		1.67164	1.1167	0.545926	0.327013	0.09269
191.6	1.72947	0.932833	0.315587	0.084768	0.036854		1.96172	1.24048	0.485066	0.207297	0.067989	0.018129	0.018485		1.68685	1.14401	0.596305	0.32645	0.149258	0.075548	0.058148		1.85688	1.19273	0.475743	0.238436	0.066746	0.021888	0.020287		1.76886	1.06855	0.416418	0.15636	0.053723	0.017127	0.003375		1.30021	0.696885	0.271133	0.082922	0.035456		1.67202	1.11718	0.546241	0.327364	0.093215
191.8	1.73034	0.933578	0.316579	0.085727	0.037255		1.96186	1.24154	0.485587	0.207551	0.068312	0.01783	0.018701		1.68757	1.14448	0.596656	0.326637	0.149106	0.075134	0.058905		1.85833	1.19376	0.476686	0.238241	0.067156	0.022603	0.02003		1.76921	1.06926	0.416854	0.156454	0.054254	0.016777	0.003733		1.30115	0.6969	0.270947	0.083149	0.035086		1.6721	1.11797	0.546971	0.327919	0.093514
192	1.73096	0.934432	0.316658	0.085744	0.037445		1.96239	1.24277	0.485509	0.20716	0.068038	0.018487	0.017571		1.68731	1.14478	0.596375	0.326693	0.148816	0.074876	0.059497		1.85914	1.19467	0.47741	0.238302	0.067201	0.022949	0.019923		1.76935	1.07006	0.417177	0.157221	0.054046	0.016435	0.003864		1.3013	0.697357	0.271516	0.084253	0.035707		1.67294	1.11807	0.547394	0.328054	0.093808
192.2	1.73152	0.934842	0.317241	0.086077	0.037344		1.96288	1.24382	0.486122	0.207562	0.068542	0.019076	0.017208		1.68756	1.14489	0.59694	0.326549	0.148873	0.074311	0.058828		1.8598	1.19551	0.478117	0.238736	0.067457	0.023268	0.020652		1.77021	1.07073	0.417477	0.157789	0.054737	0.016526	0.003909		1.30157	0.697433	0.272065	0.084469	0.035284		1.67329	1.1191	0.548109	0.328126	0.093917
192.4	1.73228	0.93575	0.317815	0.086935	0.038258		1.96265	1.24386	0.485706	0.207132	0.068395	0.018255	0.017706		1.68775	1.14504	0.597104	0.326313	0.148828	0.073922	0.059212		1.86118	1.19749	0.48012	0.239271	0.06879	0.024599	0.020546		1.77119	1.07148	0.41776	0.158226	0.055305	0.016512	0.005366		1.30207	0.697774	0.272616	0.084713	0.035066		1.67416	1.11973	0.548403	0.328422	0.093861
192.6	1.73243	0.936664	0.317708	0.087308	0.038432		1.96323	1.24415	0.485562	0.206557	0.067377	0.018165	0.016305		1.68843	1.14595	0.59755	0.326406	0.148664	0.074923	0.058209		1.86159	1.19831	0.480285	0.239328	0.068845	0.024997	0.020561		1.77195	1.07225	0.418095	0.158517	0.055339	0.016491	0.00495		1.30273	0.698349	0.273096	0.085144	0.03548		1.67454	1.11929	0.548386	0.328249	0.093596
192.8	1.73253	0.937188	0.318048	0.087431	0.038522		1.96365	1.24433	0.48566	0.206976	0.067181	0.017741	0.016529		1.68851	1.14648	0.598018	0.32599	0.149298	0.075541	0.058174		1.86305	1.19955	0.481203	0.239916	0.06864	0.025747	0.020415		1.7725	1.07262	0.418279	0.158583	0.056163	0.01676	0.005682		1.30443	0.698856	0.272854	0.084942	0.034875		1.67529	1.11966	0.54869	0.32867	0.093691
193	1.73273	0.937652	0.318203	0.087231	0.038267		1.9644	1.24409	0.485528	0.207462	0.066782	0.017829	0.016456		1.68929	1.14686	0.598125	0.325796	0.149389	0.0758	0.058361		1.86294	1.20069	0.481602	0.240003	0.068071	0.025857	0.020307		1.77318	1.07316	0.418439	0.158925	0.056153	0.016409	0.006242		1.30535	0.699935	0.273288	0.085772	0.035269		1.6755	1.1196	0.548656	0.328844	0.093164
193.2	1.73296	0.938045	0.318366	0.087024	0.038116		1.96467	1.24516	0.485796	0.207649	0.066893	0.018322	0.016		1.69001	1.1475	0.598587	0.325754	0.14968	0.076099	0.058694		1.8631	1.20137	0.482032	0.239751	0.06772	0.025802	0.020186		1.77388	1.07352	0.418512	0.158778	0.056084	0.016286	0.006002		1.30645	0.699865	0.27455	0.085845	0.035311		1.67528	1.11987	0.548341	0.328252	0.093085
193.4	1.73334	0.938861	0.318823	0.087375	0.038591		1.96547	1.24612	0.486578	0.208594	0.066881	0.018236	0.016807		1.68979	1.14807	0.598389	0.325303	0.15021	0.07621	0.05911		1.86314	1.2017	0.481431	0.23954	0.066981	0.025266	0.020344		1.7736	1.07345	0.418346	0.158595	0.056192	0.016346	0.006535		1.30771	0.700025	0.273958	0.08541	0.034819		1.67574	1.12069	0.548312	0.328313	0.093196
193.6	1.73325	0.939696	0.319737	0.087854	0.038791		1.96597	1.24631	0.486448	0.208651	0.066808	0.01762	0.017467		1.69109	1.14852	0.598661	0.326431	0.150305	0.076604	0.059466		1.86316	1.20213	0.481214	0.239519	0.066966	0.02506	0.020573		1.7744	1.07385	0.418861	0.159097	0.056213	0.015997	0.007165		1.30802	0.700566	0.274211	0.085584	0.034929		1.67654	1.12111	0.548454	0.329051	0.093586
193.8	1.73293	0.939893	0.319221	0.087729	0.038692		1.96544	1.24665	0.48688	0.208575	0.066888	0.017167	0.017271		1.69137	1.14894	0.5989	0.326808	0.150605	0.076873	0.059784		1.86359	1.20251	0.481319	0.239276	0.066671	0.024808	0.020184		1.77439	1.07357	0.418557	0.158777	0.055692	0.01592	0.007107		1.3095	0.701351	0.274676	0.085071	0.034835		1.67687	1.12099	0.547902	0.329001	0.093067
194	1.73344	0.940604	0.320512	0.088283	0.039229		1.96616	1.24728	0.487024	0.209266	0.066664	0.017789	0.017552		1.69183	1.14918	0.598633	0.326469	0.150223	0.076643	0.059355		1.86319	1.20292	0.481179	0.239733	0.066648	0.023722	0.020482		1.77472	1.07352	0.418234	0.159234	0.055067	0.01552	0.00802		1.30961	0.701967	0.274867	0.08532	0.035533		1.67714	1.12147	0.548019	0.329092	0.093301
194.2	1.73375	0.941691	0.320906	0.088105	0.039541		1.96666	1.2485	0.487421	0.21	0.0667	0.017751	0.01833		1.69226	1.14946	0.598669	0.326674	0.150455	0.076589	0.059353		1.86315	1.20367	0.480857	0.239642	0.066003	0.023118	0.0196		1.77581	1.07423	0.418629	0.159983	0.055825	0.015093	0.009074		1.31022	0.70266	0.27555	0.085127	0.035902		1.6772	1.1217	0.548321	0.328868	0.093417
194.4	1.734	0.942181	0.321387	0.088183	0.040119		1.96638	1.24899	0.48751	0.209909	0.066196	0.017515	0.018416		1.69243	1.15042	0.599216	0.326605	0.150994	0.077242	0.060128		1.86344	1.20425	0.481261	0.240165	0.066387	0.022793	0.019381		1.77628	1.07529	0.419319	0.160178	0.056642	0.015724	0.009621		1.3108	0.702674	0.275822	0.084964	0.036299		1.67773	1.12248	0.549039	0.329242	0.093648
194.6	1.73377	0.941994	0.321286	0.087638	0.039954		1.96733	1.2498	0.487951	0.210215	0.066105	0.017121	0.018822		1.69329	1.15121	0.599652	0.327165	0.151165	0.077464	0.059907		1.86369	1.20452	0.481059	0.239898	0.066237	0.022384	0.019749		1.77641	1.07538	0.419513	0.160737	0.056533	0.01544	0.009072		1.31053	0.703011	0.275842	0.085112	0.036538		1.678	1.12332	0.549844	0.329882	0.093684
194.8	1.73378	0.942141	0.321335	0.087069	0.040001		1.96769	1.25029	0.488175	0.210559	0.066487	0.016463	0.020018		1.69335	1.15122	0.599795	0.327433	0.151408	0.076832	0.059257		1.86489	1.20557	0.481832	0.240519	0.066676	0.022749	0.019551		1.77654	1.07568	0.419696	0.160333	0.056817	0.015375	0.009105		1.31168	0.703754	0.275656	0.084969	0.036252		1.67896	1.12436	0.550689	0.330256	0.094334
195	1.73445	0.942433	0.321281	0.086853	0.040312		1.96864	1.25055	0.488498	0.210651	0.066271	0.016517	0.020506		1.69314	1.15139	0.599386	0.327572	0.150859	0.075894	0.058429		1.86488	1.20553	0.481501	0.24035	0.06616	0.021727	0.019553		1.77714	1.07671	0.420198	0.160496	0.057291	0.015916	0.009248		1.31112	0.703946	0.275849	0.085295	0.036437		1.67955	1.12511	0.551127	0.330594	0.094327
195.2	1.73466	0.943104	0.321236	0.087065	0.040309		1.96943	1.25097	0.488985	0.21091	0.06636	0.01602	0.020457		1.6936	1.15175	0.599875	0.327693	0.150994	0.075716	0.05788		1.86516	1.20557	0.48138	0.23987	0.065761	0.020954	0.019398		1.77731	1.07702	0.420057	0.160101	0.05732	0.01528	0.008146		1.3111	0.703602	0.276052	0.084801	0.035807		1.68114	1.12702	0.55237	0.331658	0.095105
195.4	1.73535	0.943309	0.321681	0.087519	0.041215		1.97001	1.25179	0.489506	0.210905	0.066915	0.016092	0.020738		1.69294	1.15147	0.599763	0.327603	0.15074	0.075222	0.058339		1.86533	1.20599	0.481596	0.239902	0.065771	0.020989	0.020054		1.77756	1.07772	0.420491	0.160032	0.056785	0.015182	0.008562		1.31152	0.704278	0.276185	0.085006	0.035997		1.68084	1.12685	0.552389	0.331964	0.094714
195.6	1.73608	0.944166	0.322265	0.08756	0.041263		1.97119	1.25279	0.490371	0.210898	0.067696	0.017093	0.020503		1.69352	1.15175	0.599874	0.328252	0.150488	0.075343	0.058009		1.86582	1.20626	0.481945	0.239613	0.065998	0.021261	0.02023		1.7783	1.07822	0.421087	0.159856	0.056636	0.014818	0.007835		1.31065	0.704051	0.27592	0.08505	0.036051		1.68083	1.12724	0.552827	0.331762	0.094529
195.8	1.73678	0.945383	0.323592	0.088411	0.041715		1.97106	1.25374	0.490762	0.21109	0.067897	0.017459	0.020347		1.6933	1.15194	0.599599	0.327903	0.150589	0.074794	0.057787		1.86678	1.20722	0.482317	0.239046	0.066325	0.02137	0.019805		1.77863	1.07893	0.421121	0.159809	0.056832	0.015038	0.0078		1.31125	0.704398	0.275858	0.084628	0.035676		1.68049	1.12783	0.553388	0.331762	0.094396
196	1.73677	0.945359	0.323812	0.088052	0.041645		1.97161	1.25429	0.490756	0.210955	0.068123	0.017621	0.019592		1.69373	1.15215	0.599774	0.328201	0.150411	0.074943	0.057772		1.86708	1.208	0.482847	0.238674	0.066498	0.021799	0.019515		1.77882	1.07915	0.421212	0.159546	0.056207	0.014819	0.00754		1.31129	0.705121	0.275793	0.084543	0.035678		1.68115	1.12829	0.553957	0.331929	0.094554
196.2	1.73692	0.945932	0.324388	0.08822	0.041727		1.9718	1.25446	0.49065	0.210619	0.067914	0.017347	0.018303		1.69461	1.1523	0.600649	0.327669	0.150226	0.075359	0.057078		1.86781	1.20904	0.483574	0.238396	0.066738	0.022503	0.01935		1.77953	1.07909	0.420989	0.159181	0.056106	0.014615	0.006059		1.31063	0.704857	0.275835	0.084032	0.035209		1.68152	1.12892	0.554497	0.331941	0.094043
196.4	1.73755	0.946639	0.324425	0.08845	0.042134		1.97207	1.25438	0.49032	0.210247	0.067564	0.017155	0.018181		1.69522	1.15282	0.600733	0.327699	0.150264	0.076088	0.056635		1.86787	1.20991	0.484165	0.238532	0.066979	0.022925	0.019059		1.77998	1.07981	0.421108	0.158903	0.055642	0.014688	0.005946		1.31182	0.705854	0.275933	0.08411	0.035405		1.68203	1.12917	0.55428	0.332022	0.093708
196.6	1.73715	0.946853	0.323796	0.088254	0.041441		1.9726	1.25415	0.4902	0.209975	0.067436	0.017315	0.01675		1.69596	1.15358	0.6012	0.32757	0.14988	0.076856	0.056564		1.86831	1.21046	0.483656	0.238616	0.066975	0.022966	0.01964		1.78032	1.08072	0.421165	0.159519	0.054849	0.014938	0.004911		1.31216	0.706687	0.276501	0.084736	0.035881		1.68241	1.12881	0.553388	0.332196	0.093286
196.8	1.73745	0.947433	0.324099	0.08807	0.041037		1.97281	1.25475	0.490791	0.210113	0.06801	0.017879	0.016335		1.69567	1.154	0.600904	0.32672	0.14954	0.076943	0.056505		1.86884	1.21109	0.484008	0.23924	0.067035	0.023012	0.019985		1.7807	1.08117	0.421482	0.159261	0.054684	0.015119	0.004538		1.31281	0.70677	0.27719	0.08488	0.036174		1.68295	1.12967	0.553448	0.332506	0.092858
197	1.73666	0.947757	0.3243	0.087587	0.040459		1.97385	1.25547	0.490982	0.210065	0.068075	0.017939	0.015686		1.69695	1.15517	0.601316	0.327752	0.149786	0.077497	0.056511		1.86839	1.21131	0.483546	0.239367	0.066646	0.022167	0.020491		1.78127	1.0817	0.421525	0.159897	0.054136	0.014876	0.004487		1.31286	0.707485	0.277619	0.085423	0.036672		1.68311	1.13084	0.553899	0.332644	0.092706
197.2	1.7369	0.948707	0.324442	0.0877	0.0404		1.97478	1.25718	0.49179	0.210485	0.068725	0.01839	0.015616		1.69755	1.15599	0.601695	0.328093	0.149914	0.077321	0.057285		1.86875	1.21218	0.48399	0.239496	0.066679	0.022506	0.020002		1.78189	1.08297	0.421628	0.159977	0.053969	0.0154	0.003945		1.3136	0.707981	0.278422	0.085892	0.037078		1.68342	1.13138	0.553911	0.332556	0.092754
197.4	1.73798	0.950149	0.325348	0.089147	0.040917		1.97589	1.25862	0.492842	0.21087	0.069161	0.018983	0.016298		1.6977	1.15674	0.601631	0.327614	0.149666	0.077485	0.056926		1.86885	1.21324	0.484086	0.239977	0.067513	0.022479	0.020761		1.78216	1.08402	0.422024	0.160144	0.053871	0.015788	0.004695		1.31457	0.70852	0.278439	0.086108	0.03725		1.6844	1.1319	0.554101	0.332736	0.092894
197.6	1.73794	0.951097	0.326074	0.089819	0.041012		1.97647	1.25944	0.492884	0.210694	0.06934	0.018938	0.016324		1.6984	1.15724	0.602028	0.328035	0.149491	0.077149	0.056791		1.86919	1.21394	0.484654	0.240496	0.06742	0.022103	0.020902		1.78288	1.08479	0.422555	0.160763	0.053593	0.015915	0.004694		1.3148	0.709252	0.278594	0.086865	0.037257		1.68525	1.13199	0.554667	0.332913	0.093401
197.8	1.73872	0.951989	0.325963	0.089888	0.041229		1.97688	1.26033	0.493545	0.210671	0.069917	0.019102	0.016348		1.69889	1.15778	0.602268	0.327742	0.149553	0.076893	0.057591		1.86966	1.21476	0.485226	0.240933	0.067528	0.022195	0.02046		1.78347	1.08538	0.422862	0.160763	0.053624	0.015938	0.005446		1.31573	0.709563	0.278891	0.086732	0.037168		1.68585	1.13235	0.555029	0.333092	0.093653
198	1.73901	0.952445	0.326271	0.09013	0.041453		1.97789	1.26142	0.493991	0.21101	0.069818	0.019563	0.016762		1.69952	1.1587	0.602627	0.327777	0.149551	0.076793	0.058102		1.86998	1.21569	0.485496	0.241796	0.067767	0.022162	0.020613		1.78442	1.08632	0.423479	0.161379	0.054237	0.015849	0.00672		1.31604	0.710115	0.279263	0.087489	0.037565		1.68688	1.13353	0.556074	0.333913	0.094689
198.2	1.73898	0.95283	0.325777	0.089603	0.041361		1.97859	1.26258	0.494653	0.211147	0.069962	0.01932	0.01708		1.69991	1.15943	0.603033	0.328088	0.149993	0.076598	0.058668		1.87078	1.21683	0.486266	0.242274	0.068144	0.022488	0.020676		1.78549	1.0875	0.42438	0.161743	0.055292	0.015762	0.007277		1.31678	0.710277	0.279343	0.08761	0.037384		1.68751	1.13416	0.556718	0.334207	0.095154
198.4	1.73934	0.953078	0.325497	0.089709	0.041527		1.9793	1.26329	0.495282	0.21104	0.069963	0.019527	0.017435		1.70017	1.15997	0.603634	0.328331	0.15023	0.076565	0.058947		1.87176	1.21769	0.487344	0.24309	0.069128	0.022853	0.02163		1.78609	1.0886	0.425138	0.161768	0.055798	0.016438	0.007226		1.31707	0.71031	0.279946	0.088105	0.037627		1.68845	1.13523	0.557667	0.335014	0.095319
198.6	1.73902	0.952648	0.32521	0.089357	0.040948		1.98041	1.26445	0.496218	0.21137	0.069987	0.019869	0.01801		1.70083	1.16032	0.603949	0.328778	0.150529	0.076314	0.058526		1.87252	1.21837	0.48788	0.243162	0.069386	0.022722	0.022122		1.78669	1.08914	0.425552	0.161977	0.056195	0.016257	0.00712		1.31726	0.71077	0.280126	0.088454	0.037672		1.68856	1.13612	0.557981	0.335158	0.095743
198.8	1.73899	0.952733	0.32531	0.089231	0.040627		1.98117	1.26482	0.49669	0.211694	0.070186	0.019953	0.01891		1.70106	1.16056	0.604075	0.329081	0.150815	0.075732	0.058688		1.87363	1.21944	0.489127	0.243735	0.069922	0.023096	0.021977		1.78779	1.09012	0.426181	0.162269	0.057078	0.016265	0.008047		1.31831	0.711152	0.280206	0.088715	0.037431		1.68938	1.13697	0.558529	0.335564	0.096131
199	1.73894	0.952596	0.325427	0.089523	0.040518		1.98218	1.26569	0.497741	0.211841	0.070068	0.02054	0.018973		1.70138	1.16116	0.604534	0.329499	0.150921	0.075649	0.058554		1.87421	1.21971	0.489617	0.243635	0.069821	0.022729	0.02227		1.78838	1.09093	0.426683	0.16259	0.057412	0.016276	0.007766		1.31795	0.711333	0.280755	0.089304	0.037842		1.68921	1.1371	0.558424	0.335628	0.096001
199.2	1.73848	0.952243	0.325541	0.089559	0.040291		1.98312	1.26668	0.498747	0.212082	0.07034	0.020834	0.018745		1.70204	1.16186	0.605604	0.330163	0.151496	0.076451	0.058868		1.87509	1.22025	0.4904	0.243661	0.069974	0.022795	0.022998		1.78915	1.09171	0.427026	0.16273	0.057828	0.016586	0.00724		1.3181	0.711383	0.281088	0.089181	0.037728		1.6891	1.1377	0.558834	0.33598	0.096221
199.4	1.73822	0.951602	0.325701	0.089167	0.040107		1.98359	1.2678	0.49936	0.212354	0.070392	0.021478	0.019221		1.70212	1.16203	0.605625	0.330748	0.151547	0.076414	0.05926		1.87563	1.22084	0.491249	0.243849	0.070198	0.023008	0.023408		1.78999	1.09224	0.427657	0.163261	0.058154	0.017129	0.007757		1.3185	0.712273	0.281644	0.089618	0.038128		1.68849	1.13727	0.558426	0.33551	0.095441
199.6	1.73809	0.951012	0.325397	0.088864	0.039227		1.98411	1.26854	0.500114	0.21254	0.0702	0.022173	0.018781		1.70264	1.16226	0.605864	0.331187	0.151719	0.076505	0.058832		1.87633	1.22134	0.491853	0.24352	0.0705	0.023387	0.022636		1.79095	1.09285	0.42797	0.163505	0.058548	0.017447	0.006865		1.31812	0.712413	0.282367	0.089945	0.038649		1.6878	1.13733	0.558361	0.335255	0.095309
199.8	1.73789	0.95075	0.325785	0.089006	0.039009		1.98433	1.26944	0.500716	0.212745	0.070064	0.022767	0.018467		1.70294	1.1627	0.606182	0.331185	0.15209	0.076717	0.058684		1.877	1.22196	0.492571	0.243552	0.07105	0.023567	0.022702		1.79145	1.0935	0.42837	0.164053	0.059143	0.018382	0.006942		1.31861	0.712791	0.283015	0.090048	0.038806		1.6875	1.13756	0.558465	0.335333	0.095088
199.99	1.73734	0.957499	0.302492	0.081183	0.032435		1.98433	1.26944	0.500716	0.212745	0.070064	0.022767	0.018467		1.70294	1.1627	0.606182	0.331185	0.15209	0.076717	0.058684		1.877	1.22196	0.492571	0.243552	0.07105	0.023567	0.022702		1.79145	1.0935	0.42837	0.164053	0.059143	0.018382	0.006942		1.31433	0.713339	0.284351	0.088546	0.038602		1.6875	1.13756	0.558465	0.335333	0.095088
200.19	1.73663	0.956707	0.302566	0.082052	0.032371		1.98308	1.26788	0.5001	0.2125	0.069934	0.022559	0.019223		1.70185	1.16206	0.605801	0.331142	0.151069	0.076476	0.059411		1.87602	1.2212	0.492598	0.244044	0.070821	0.024146	0.02198		1.79079	1.0916	0.427504	0.164268	0.059077	0.018502	0.007761		1.31304	0.712363	0.282835	0.087876	0.037664		1.68621	1.13594	0.557641	0.335631	0.095007
200.39	1.73579	0.955867	0.302426	0.082724	0.032332		1.98124	1.26643	0.49926	0.212567	0.069866	0.022502	0.019596		1.70091	1.16105	0.605182	0.33077	0.149962	0.075992	0.059387		1.87516	1.22017	0.492224	0.244064	0.070286	0.0243	0.020748		1.78939	1.08951	0.426451	0.164216	0.058955	0.018737	0.008391		1.31228	0.711015	0.281284	0.087173	0.036693		1.68401	1.13401	0.556268	0.335023	0.094763
200.59	1.73504	0.954907	0.301679	0.082785	0.03194		1.97974	1.26481	0.498479	0.212734	0.069829	0.02256	0.020698		1.69943	1.16029	0.604568	0.330454	0.149034	0.076024	0.059099		1.87296	1.21837	0.491324	0.244052	0.06974	0.024225	0.019891		1.78855	1.08733	0.425915	0.164375	0.059101	0.019288	0.00919		1.31166	0.709953	0.280158	0.086375	0.036009		1.68269	1.13281	0.555965	0.334658	0.094825
200.79	1.73382	0.954098	0.301578	0.083202	0.031823		1.97843	1.26252	0.497298	0.212337	0.069518	0.022391	0.021808		1.69827	1.15853	0.603802	0.330374	0.148118	0.075684	0.059053		1.87194	1.2173	0.491205	0.244427	0.0696	0.0252	0.019298		1.78694	1.0847	0.424641	0.164	0.058944	0.018814	0.01017		1.31082	0.708682	0.279001	0.085861	0.035239		1.68127	1.1316	0.55532	0.334766	0.094937
200.99	1.73222	0.952364	0.300559	0.082908	0.031048		1.97601	1.26045	0.496009	0.211953	0.069065	0.022315	0.02242		1.69708	1.157	0.602671	0.330196	0.14727	0.075483	0.059011		1.86957	1.21531	0.490529	0.244751	0.069324	0.025313	0.019024		1.78427	1.08159	0.423099	0.163137	0.058422	0.018187	0.010799		1.30988	0.707499	0.278045	0.085156	0.034393		1.6786	1.12907	0.553807	0.333922	0.09436
201.19	1.73153	0.951539	0.300037	0.083074	0.030854		1.97415	1.25822	0.494669	0.211392	0.068652	0.022449	0.022421		1.69517	1.1557	0.601867	0.329897	0.146713	0.075375	0.059215		1.86794	1.21303	0.489872	0.244566	0.06909	0.025577	0.019188		1.78264	1.07915	0.421822	0.162746	0.058608	0.018243	0.010753		1.30802	0.706405	0.277348	0.084901	0.033727		1.67661	1.12716	0.552731	0.333203	0.093918
201.39	1.73028	0.950014	0.300068	0.08307	0.030483		1.97163	1.25562	0.49296	0.210581	0.068206	0.021977	0.022532		1.69329	1.15402	0.60067	0.329688	0.145961	0.07527	0.059057		1.86583	1.21097	0.488598	0.244479	0.068375	0.025692	0.018694		1.78046	1.07673	0.420203	0.162239	0.058502	0.018359	0.011457		1.30616	0.70476	0.276532	0.084201	0.033311		1.67421	1.12499	0.551393	0.332536	0.093907
201.59	1.72933	0.949142	0.29998	0.082752	0.030343		1.96957	1.25341	0.4917	0.209855	0.067947	0.022207	0.022447		1.69127	1.15212	0.59949	0.329128	0.145524	0.074862	0.059129		1.86307	1.2082	0.487368	0.243955	0.067524	0.025011	0.019078		1.77856	1.07447	0.419334	0.162199	0.058484	0.018699	0.01176		1.30489	0.703279	0.275349	0.083296	0.032734		1.67308	1.12304	0.550594	0.332628	0.094477
201.79	1.72843	0.948138	0.299611	0.082418	0.030405		1.96698	1.25107	0.490153	0.208929	0.067489	0.022305	0.021781		1.68864	1.15005	0.59829	0.328425	0.145142	0.074556	0.058226		1.86101	1.2064	0.486501	0.2439	0.067542	0.025033	0.019173		1.77644	1.07228	0.418196	0.161893	0.058458	0.019069	0.011571		1.30259	0.702131	0.274704	0.082782	0.032618		1.67112	1.12186	0.550002	0.332476	0.09488
[truncated: 1,990 more rows]
[truncated: 31 more columns]

## Sheet: Fig 2c
	CoV2-06 to sCoV2-Spike							CoV2-09 to sCoV2-Spike						CoV2-14 to sCoV2-Spike							CoV2-16 to sCoV2-Spike						CoV2-26 to sCoV2-Spike
[truncated: 3,001 more rows]

[truncated: 16 more sheets: Fig 2f, Fig 2g, Fig.3c, Fig.3e, Fig.4c, Fig.5c, sFig.1 c,d, sFig.4a, sFig.4b-d, sFig.5b-j, Fig.6a, Fig.6b, Fig.6c, Fig.8b, Fig.8d, Fig.8e]
